# Supplementary material for: Characterizing the Network of Drugs and Their Affected Metabolic Subpathways
Source: PLoS One. 2012 Oct 24;7(10):e47326. doi: 10.1371/journal.pone.0047326 (PMC3480395; doi:10.1371/journal.pone.0047326)
Supplement: Dataset S1 — 913 small molecule drug information. (XLS) [file pone.0047326.s007.xls]

## Sheet: Sheet1
Supplementary information Dataset S1. 913 small molecule drug informations.
Drug ID	DrugName	ATC code
D02777	abamectin	A
DB00414	acetohexamide	A
DB00945	acetylsalicylic acid	A
DB01616	alverine	A
DB00681	amphotericin b	A
DB04557	arachidonic acid	A
D00018	ascorbic acid	A
DB00572	atropine	A
D01077	atropine methonitrate	A
D07477	atropine oxide	A
D07495	beclometasone	A
D07192	benfluorex	A
D01255	benfotiamine	A
DB01086	benzocaine	A
D07516	benzydamine	A
DB00443	betamethasone	A
DB00121	biotin	A
D00245	bisacodyl	A
D07101	bromopride	A
DB01222	budesonide	A
D01082	calcium pantothenate	A
DB02329	carbenoxolone	A
D00163	chenodeoxycholic acid	A
DB00878	chlorhexidine	A
DB00672	chlorpropamide	A
D07689	chlortetracycline	A
DB00501	cimetidine	A
DB00604	cisapride	A
D07105	citiolone	A
D03534	clebopride	A
DB00257	clotrimazole	A
D00188	colecalciferol	A
DB00803	colistin	A
D07753	cromoglicic acid	A
D01693	dehydrocholic acid	A
D02294	denatonium benzoate	A
DB01234	dexamethasone	A
D00193	dexpanthenol	A
D07820	dicycloverine	A
D06878	diphemanil metilsulfate	A
DB01184	domperidone	A
DB00254	doxycycline	A
DB00153	ergocalciferol	A
DB00927	famotidine	A
DB01016	glibenclamide	A
DB01120	gliclazide	A
DB00222	glimepiride	A
DB01067	glipizide	A
DB01251	gliquidone	A
D00540	glycopyrronium bromide	A
DB01094	hesperetin	A
DB04703	hesperidin	A
D07068	hexetidine	A
D00541	hycanthone	A
DB00741	hydrocortisone	A
D00170	hymecromone	A
DB00424	hyoscyamine	A
D04513	imidurea	A
D01005	isopropamide iodide	A
DB01172	kanamycin	A
DB00448	lansoprazole	A
D04671	lasalocid	A
DB00281	lidocaine	A
DB00836	loperamide	A
D08160	mebeverine	A
D04894	mefexamide	A
D00720	mepenzolate bromide	A
DB00244	mesalazine	A
DB00331	metformin	A
D00721	methanthelinium bromide	A
DB04819	methapyrilene	A
DB01233	metoclopramide	A
DB00916	metronidazole	A
DB01110	miconazole	A
DB01017	minocycline	A
D00002	nadide	A
DB00826	natamycin	A
DB00994	neomycin	A
D07111	nifuroxazide	A
DB00585	nizatidine	A
DB00646	nystatin	A
DB00338	omeprazole	A
DB00904	ondansetron	A
DB01083	orlistat	A
DB03940	oxamic acid	A
D08327	ozagrel	A
DB01113	papaverine	A
DB01421	paromomycin	A
D03818	pepstatin	A
DB00914	phenformin	A
DB01620	pheniramine	A
D02440	phthalylsulfathiazole	A
DB01132	pioglitazone	A
D07084	pipenzolate bromide	A
D08382	piperidolate	A
D05495	pirenperone	A
DB00670	pirenzepine	A
D08409	prasterone	A
DB00860	prednisolone	A
DB00635	prednisone	A
D01818	proglumide	A
D00481	propantheline bromide	A
DB00165	pyridoxine	A
D08464	racecadotril	A
DB00863	ranitidine	A
DB00912	repaglinide	A
DB00140	riboflavin	A
DB00412	rosiglitazone	A
DB00747	scopolamine	A
D05868	sodium phenylbutyrate	A
DB01082	streptomycin	A
D02447	succinylsulfathiazole	A
D02437	sulfaguanidine	A
DB00795	sulfasalazine	A
DB00759	tetracycline	A
DB00152	thiamine	A
D08613	todralazine	A
DB00839	tolazamide	A
DB01124	tolbutamide	A
D02140	tonzonium bromide	A
DB00620	triamcinolone	A
DB00505	tridihexethyl	A
DB00197	troglitazone	A
DB01586	ursodeoxycholic acid	A
DB00512	vancomycin	A
DB01418	acenocoumarol	B
D02838	altizide	B
DB00513	aminocaproic acid	B
DB00115	cyanocobalamin	B
D03798	dicoumarol	B
DB00975	dipyridamole	B
D01282	etamsylate	B
DB00158	folic acid	B
DB01088	iloprost	B
D04706	levcycloserine	B
DB00170	menadione	B
D00862	nitrofural	B
DB00498	phenindione	B
D07140	picotamide	B
D08470	raubasine	B
DB00576	sulfamethizole	B
DB00208	ticlopidine	B
D08596	tiletamine	B
DB00302	tranexamic acid	B
D07142	triflusal	B
D08683	xylazine	B
DB01193	acebutolol	C
D02769	adenosine phosphate	C
DB01426	ajmaline	C
DB00866	alprenolol	C
DB00770	alprostadil	C
DB00594	amiloride	C
DB01118	amiodarone	C
DB01427	amrinone	C
DB00436	bendroflumethiazide	C
DB01244	bepridil	C
DB00195	betaxolol	C
DB01393	bezafibrate	C
DB00612	bisoprolol	C
D00645	bretylium tosilate	C
D07546	bucladesine	C
D07176	buflomedil	C
DB00887	bumetanide	C
DB01197	captopril	C
DB00521	carteolol	C
D00272	chlortalidone	C
D00733	cinchocaine	C
D03521	ciprofibrate	C
DB00636	clofibrate	C
DB00575	clonidine	C
D02460	clopamide	C
D02061	cyclopenthiazide	C
DB01119	diazoxide	C
DB00390	digoxin	C
D07834	dihydroergocristine	C
D07843	dilazep	C
DB00343	diltiazem	C
DB00280	disopyramide	C
DB00841	dobutamine	C
DB00988	dopamine	C
DB00590	doxazosin	C
DB00584	enalapril	C
D03997	enilconazole	C
D00313	etacrynic acid	C
D07931	etilefrine	C
D07933	etofylline	C
D07941	fasudil	C
DB01023	felodipine	C
D07185	fendiline	C
DB01039	fenofibrate	C
DB01195	flecainide	C
DB01047	fluocinonide	C
DB00324	fluorometholone	C
DB01095	fluvastatin	C
DB00695	furosemide	C
DB01241	gemfibrozil	C
DB00629	guanabenz	C
D08029	guanadrel	C
DB01170	guanethidine	C
DB01018	guanfacine	C
D07158	heptaminol	C
DB01275	hydralazine	C
DB00999	hydrochlorothiazide	C
DB00774	hydroflumethiazide	C
D08064	ifenprodil	C
DB00808	indapamide	C
D00141	indometacin	C
D08092	isoxsuprine	C
DB00270	isradipine	C
D02363	ketanserin	C
DB00598	labetalol	C
D01972	lanatoside C	C
D04733	lidoflazine	C
DB00722	lisinopril	C
DB00227	lovastatin	C
DB00657	mecamylamine	C
DB01365	mephentermine	C
DB00610	metaraminol	C
DB00723	methoxamine	C
DB00968	methyldopa	C
D01605	meticrane	C
DB00524	metolazone	C
DB00264	metoprolol	C
DB00379	mexiletine	C
DB00211	midodrine	C
DB00235	milrinone	C
DB00350	minoxidil	C
D01320	molsidomine	C
DB04331	monastrol	C
D05077	moracizine	C
D08239	moxisylyte	C
D05087	moxonidine	C
DB01203	nadolol	C
D08244	naftidrofuryl	C
DB00622	nicardipine	C
DB00699	nicergoline	C
D00049	nicotinic acid	C
DB01115	nifedipine	C
DB00393	nimodipine	C
DB01054	nitrendipine	C
DB01092	ouabain	C
D07148	oxedrine	C
D01152	oxetacaine	C
DB01580	oxprenolol	C
DB01626	pargyline	C
DB01359	penbutolol	C
DB00806	pentoxifylline	C
DB01074	perhexiline	C
DB00925	phenoxybenzamine	C
DB00692	phentolamine	C
D05482	pinacidil	C
DB00960	pindolol	C
DB01297	practolol	C
D08407	pramocaine	C
DB00457	prazosin	C
DB04825	prenylamine	C
DB01599	probucol	C
DB01035	procainamide	C
DB00721	procaine	C
DB01182	propafenone	C
DB00571	propranolol	C
D01379	proscillaridin	C
DB01325	quinethazone	C
DB00908	quinidine	C
DB00178	ramipril	C
DB01180	rescinnamine	C
DB00206	reserpine	C
D08482	rilmenidine	C
DB00641	simvastatin	C
DB00489	sotalol	C
D01041	sparteine	C
DB00421	spironolactone	C
D05967	suloctidil	C
D01659	syrosingopine	C
D06650	tanespimycin	C
D00551	tetracaine	C
DB01412	theobromine	C
DB00373	timolol	C
DB01056	tocainide	C
DB00797	tolazoline	C
DB00214	torasemide	C
D01220	trapidil	C
DB00384	triamterene	C
D01095	tribenoside	C
DB01021	trichlormethiazide	C
D08642	trimetazidine	C
D01333	urapidil	C
DB00661	verapamil	C
D08676	vinburnine	C
D08677	vincamine	C
D06328	xamoterol	C
DB00787	aciclovir	D
DB00240	alclometasone	D
D00121	allantoin	D
DB00479	amikacin	D
D07576	asiaticoside	D
DB00626	bacitracin	D
D01140	benzethonium chloride	D
DB00446	chloramphenicol	D
D07195	chloropyramine	D
DB00856	chlorphenesin	D
D03625	cicloheximide	D
DB01188	ciclopirox	D
DB00283	clemastine	D
DB01190	clindamycin	D
DB01013	clobetasol	D
DB00618	demeclocycline	D
D01575	dequalinium chloride	D
DB00586	diclofenac	D
DB00223	diflorasone	D
D03853	dioxybenzone	D
DB01075	diphenhydramine	D
DB01127	econazole	D
DB00199	erythromycin	D
D04697	esculin	D
DB01216	finasteride	D
DB01099	flucytosine	D
D00328	fludroxycortide	D
D04208	flumetasone	D
D07981	fluticasone	D
D08004	gabexate	D
DB00798	gentamicin	D
DB00400	griseofulvin	D
D01308	halcinonide	D
DB00249	idoxuridine	D
D04624	isoconazole	D
DB00982	isotretinoin	D
D04639	isoxicam	D
DB01026	ketoconazole	D
D02351	mafenide	D
D02476	meclocycline	D
D08183	mepyramine	D
D00861	merbromin	D
DB00553	methoxsalen	D
DB00959	methylprednisolone	D
DB00764	mometasone	D
DB00600	monobenzone	D
DB00735	naftifine	D
DB00892	oxybuprocaine	D
DB00595	oxytetracycline	D
D05529	podophyllotoxin	D
DB01130	prednicarbate	D
DB01069	promethazine	D
D08462	quinisocaine	D
DB01153	sertaconazole	D
D08535	sulconazole	D
DB00359	sulfadiazine	D
DB01581	sulfamerazine	D
DB00259	sulfanilamide	D
D01047	sulfathiazole	D
DB00864	tacrolimus	D
D06096	tetroquinone	D
D00372	tiabendazole	D
D07214	tiratricol	D
DB00525	tolnaftate	D
D02851	tomelukast	D
DB00755	tretinoin	D
D01034	trioxysalen	D
DB00346	alfuzosin	G
DB00714	apomorphine	G
DB01200	bromocriptine	G
DB00639	butoconazole	G
DB00882	clomifene	G
D02388	corbadrine	G
DB04839	cyproterone	G
DB01406	danazol	G
DB00890	dienestrol	G
DB00255	diethylstilbestrol	G
D00081	dinoprost	G
DB00917	dinoprostone	G
DB00378	dydrogesterone	G
DB02187	equilin	G
DB00783	estradiol	G
DB04573	estriol	G
DB00655	estrone	G
D00948	estropipate	G
D07939	etynodiol	G
DB01288	fenoterol	G
DB01148	flavoxate	G
DB00614	furazolidone	G
D03319	fursultiamine	G
D01641	hexestrol	G
DB00367	levonorgestrel	G
DB00589	lisuride	G
D01580	lynestrenol	G
DB00351	megestrol	G
DB01357	mestranol	G
D02726	meteneprost	G
D07218	metergoline	G
D08207	methylergometrine	G
DB00834	mifepristone	G
DB00788	naproxen	G
D07222	nomegestrol	G
D00182	norethisterone	G
D05207	noretynodrel	G
D05274	ornidazole	G
DB01062	oxybutynin	G
DB01438	phenazopyridine	G
DB02789	pregnenolone	G
DB00396	progesterone	G
DB00481	raloxifene	G
DB00867	ritodrine	G
DB01162	terazosin	G
DB00251	terconazole	G
D01348	terguride	G
DB00624	testosterone	G
DB01392	yohimbine	G
DB00389	carbimazole	H
D07749	cortisone	H
D07792	desoxycortone	H
DB00687	fludrocortisone	H
D01010	levothyroxine sodium	H
DB00279	liothyronine	H
D05365	parbendazole	H
DB00550	propylthiouracil	H
DB00896	rimexolone	H
D00401	thiamazole	H
DB01060	amoxicillin	J
DB00415	ampicillin	J
D02928	amprolium	J
DB04626	apramycin	J
DB01061	azlocillin	J
DB00355	aztreonam	J
DB01602	bacampicillin	J
D02336	benzylpenicillin	J
DB00833	cefaclor	J
DB01140	cefadroxil	J
D00263	cefalexin	J
D07634	cefalonium	J
DB00456	cefalotin	J
DB01326	cefamandole	J
D07636	cefapirin	J
DB01327	cefazolin	J
DB01413	cefepime	J
DB00671	cefixime	J
DB00274	cefmetazole	J
DB01329	cefoperazone	J
DB00923	ceforanide	J
DB00493	cefotaxime	J
DB01330	cefotetan	J
DB00229	cefotiam	J
DB01331	cefoxitin	J
D07653	cefsulodin	J
DB00438	ceftazidime	J
DB01112	cefuroxime	J
D01334	ciclacillin	J
DB00827	cinoxacin	J
DB00537	ciprofloxacin	J
DB00845	clofazimine	J
DB01147	cloxacillin	J
DB00260	cycloserine	J
DB00250	dapsone	J
DB00485	dicloxacillin	J
D03838	dimethadione	J
DB00954	dirithromycin	J
DB00467	enoxacin	J
DB00330	ethambutol	J
DB00609	ethionamide	J
D04194	florfenicol	J
DB00301	flucloxacillin	J
D02302	flumequine	J
D02510	furaltadone	J
DB02703	fusidic acid	J
DB01004	ganciclovir	J
DB02424	geldanamycin	J
DB01598	imipenem	J
DB00951	isoniazid	J
DB01321	josamycin	J
DB04570	latamoxef	J
DB01627	lincomycin	J
DB00978	lomefloxacin	J
DB00447	loracarbef	J
DB00256	lymecycline	J
DB00760	meropenem	J
D04972	metacycline	J
D07234	metampicillin	J
D04995	methylbenzethonium chloride	J
D01339	midecamycin	J
D07250	moroxydine	J
DB00607	nafcillin	J
DB00779	nalidixic acid	J
DB03467	naringenin	J
DB00955	netilmicin	J
DB00698	nitrofurantoin	J
DB01059	norfloxacin	J
DB01051	novobiocin	J
DB01165	ofloxacin	J
D02301	oxolinic acid	J
D08350	pheneticillin	J
D08379	pipemidic acid	J
DB00319	piperacillin	J
D01431	piromidic acid	J
DB01604	pivampicillin	J
DB01605	pivmecillinam	J
D05653	puromycin	J
DB00339	pyrazinamide	J
DB00811	ribavirin	J
DB03615	ribostamycin	J
DB00615	rifabutin	J
D00211	rifampicin	J
DB01301	rolitetracycline	J
DB00778	roxithromycin	J
DB01232	saquinavir	J
D02544	sisomicin	J
DB00919	spectinomycin	J
D05908	spiramycin	J
D01142	sulfadimethoxine	J
D02436	sulfadimidine	J
DB01299	sulfadoxine	J
D00450	sulfafurazole	J
DB01015	sulfamethoxazole	J
D02439	sulfamethoxypyridazine	J
D02517	sulfametoxydiazine	J
D01141	sulfamonomethoxine	J
D01954	sulfaphenazole	J
DB00891	sulfapyridine	J
D05952	sulfaquinoxaline	J
D08557	talampicillin	J
D01407	thiamphenicol	J
D06111	thiostrepton	J
DB01607	ticarcillin	J
DB00911	tinidazole	J
DB00684	tobramycin	J
DB00440	trimethoprim	J
DB01361	troleandomycin	J
DB00194	vidarabine	J
DB00943	zalcitabine	J
DB00495	zidovudine	J
DB01667	8-azaguanine	L
D02804	alexidine	L
DB00488	altretamine	L
DB00357	aminoglutethimide	L
DB00928	azacitidine	L
DB00993	azathioprine	L
DB04690	camptothecin	L
DB00262	carmustine	L
DB00482	celecoxib	L
DB00291	chlorambucil	L
D00184	ciclosporin	L
D03584	colforsin	L
DB00851	dacarbazine	L
DB00694	daunorubicin	L
DB01262	decitabine	L
DB00997	doxorubicin	L
D01265	epitiostanol	L
DB00773	etoposide	L
DB00990	exemestane	L
DB00499	flutamide	L
DB00947	fulvestrant	L
DB00317	gefitinib	L
DB01645	genistein	L
D08041	homochlorcyclizine	L
DB01181	ifosfamide	L
DB00619	imatinib	L
DB00762	irinotecan	L
DB01097	leflunomide	L
DB01006	letrozole	L
DB01206	lomustine	L
DB01033	mercaptopurine	L
DB00563	methotrexate	L
DB01055	mimosine	L
DB01204	mitoxantrone	L
D05068	monensin	L
DB01024	mycophenolic acid	L
DB00665	nilutamide	L
DB01428	oxybenzone	L
DB01229	paclitaxel	L
DB01168	procarbazine	L
D05822	semustine	L
DB00877	sirolimus	L
DB02010	staurosporine	L
DB00428	streptozocin	L
DB00675	tamoxifen	L
DB01041	thalidomide	L
DB01600	tiaprofenic acid	L
D08603	tioguanine	L
D06200	tracazolate	L
DB00570	vinblastine	L
DB02546	vorinostat	L
DB04828	zomepirac	L
D01545	aceclofenac	M
D01582	acemetacin	M
D01215	alcuronium chloride	M
D00758	atracurium besilate	M
D02966	azapropazone	M
DB00181	baclofen	M
D03082	benserazide	M
D01056	benzbromarone	M
D01271	bufexamac	M
D00250	capsaicin	M
DB00395	carisoprodol	M
DB01178	chlormezanone	M
DB00356	chlorzoxazone	M
DB01394	colchicine	M
DB00924	cyclobenzaprine	M
DB01219	dantrolene	M
D03715	dexibuprofen	M
DB01077	etidronic acid	M
DB00749	etodolac	M
D04102	etofenamate	M
D01675	felbinac	M
D01344	fenbufen	M
DB00573	fenoprofen	M
DB02266	flufenamic acid	M
DB00712	flurbiprofen	M
DB00483	gallamine triethiodide	M
D08267	hydroquinine	M
D04530	indoprofen	M
DB01009	ketoprofen	M
DB00465	ketorolac	M
DB00939	meclofenamic acid	M
DB00784	mefenamic acid	M
D02595	mephenesin	M
DB00423	methocarbamol	M
DB00461	nabumetone	M
D01437	nifenazone	M
DB01173	orphenadrine	M
DB00991	oxaprozin	M
D00492	pancuronium bromide	M
DB00554	piroxicam	M
D08418	pridinol	M
DB01032	probenecid	M
DB00533	rofecoxib	M
DB01138	sulfinpyrazone	M
DB00605	sulindac	M
DB00870	suprofen	M
D01289	suxibuzone	M
DB00469	tenoxicam	M
D07276	thiocolchicoside	M
D01183	tolfenamic acid	M
DB00500	tolmetin	M
D02207	tubocurarine chloride	M
DB00580	valdecoxib	M
DB01614	acepromazine	N
D07282	alfaxalone	N
DB00915	amantadine	N
DB01424	aminophenazone	N
DB00321	amitriptyline	N
DB00543	amoxapine	N
D07454	amylocaine	N
DB04365	arecoline	N
D07468	articaine	N
D02620	azaperone	N
D02627	benperidol	N
D07522	betahistine	N
DB01019	bethanechol	N
DB00810	biperiden	N
D01101	bromperidol	N
DB00297	bupivacaine	N
DB01156	bupropion	N
DB00490	buspirone	N
D00730	butamben	N
DB00411	carbachol	N
DB00564	carbamazepine	N
DB00477	chlorpromazine	N
DB01239	chlorprothixene	N
DB00568	cinnarizine	N
DB00215	citalopram	N
D00716	clidinium bromide	N
DB01242	clomipramine	N
D03565	clorsulon	N
DB00363	clozapine	N
D07770	cytisine	N
DB01151	desipramine	N
DB00861	diflunisal	N
DB00320	dihydroergotamine	N
DB00822	disulfiram	N
D01546	dosulepin	N
DB01142	doxepin	N
DB00450	droperidol	N
DB00645	dyclonine	N
D00994	edrophonium chloride	N
D07926	ethaverine	N
DB00593	ethosuximide	N
DB00754	ethotoin	N
D04096	etifenin	N
DB00292	etomidate	N
D07345	fipexide	N
DB04841	flunarizine	N
DB00472	fluoxetine	N
D01044	flupentixol	N
DB00623	fluphenazine	N
DB00176	fluvoxamine	N
DB00996	gabapentin	N
DB00674	galantamine	N
D01351	glafenine	N
DB00502	haloperidol	N
D02204	hexamethonium bromide	N
DB00473	hexylcaine	N
DB00557	hydroxyzine	N
DB00458	imipramine	N
DB01247	isocarboxazid	N
D08096	kawain	N
DB01235	levodopa	N
D00403	levomepromazine	N
DB00408	loxapine	N
DB00934	maprotiline	N
D00993	meclofenoxate	N
DB01065	melatonin	N
DB01043	memantine	N
DB00532	mephenytoin	N
D08182	meptazinol	N
DB00933	mesoridazine	N
D08190	metamizole sodium	N
D04970	methacholine chloride	N
DB00340	metixene	N
DB00805	minaprine	N
DB00844	nalbuphine	N
DB00704	naltrexone	N
D08258	nefopam	N
D00995	neostigmine bromide	N
DB04820	nialamide	N
DB04552	niflumic acid	N
DB04743	nimesulide	N
DB00540	nortriptyline	N
DB03585	oxyphenbutazone	N
D00217	paracetamol	N
DB00715	paroxetine	N
DB01186	pergolide	N
DB00850	perphenazine	N
DB03783	phenacetin	N
D01776	phenazone	N
DB00780	phenelzine	N
DB00832	phensuximide	N
DB01085	pilocarpine	N
DB01100	pimozide	N
D02679	piperacetazine	N
D01914	piracetam	N
D07305	piribedil	N
D08392	pirlindole	N
D05523	pizotifen	N
DB00750	prilocaine	N
DB00794	primidone	N
DB00433	prochlorperazine	N
DB00387	procyclidine	N
D08426	profenamine	N
DB00420	promazine	N
DB00818	propofol	N
DB00344	protriptyline	N
D07329	pyrithyldione	N
DB00409	remoxipride	N
DB00740	riluzole	N
DB00734	risperidone	N
D05771	roxarsone	N
DB01037	selegiline	N
DB00391	sulpiride	N
DB00382	tacrine	N
D08576	tetramisole	N
DB01622	thioproperazine	N
DB00679	thioridazine	N
D08590	tiapride	N
DB00273	topiramate	N
DB00752	tranylcypromine	N
DB00656	trazodone	N
DB00831	trifluoperazine	N
DB00508	triflupromazine	N
DB00376	trihexyphenidyl	N
DB00347	trimethadione	N
DB00662	trimethobenzamide	N
DB00726	trimipramine	N
DB00313	valproic acid	N
DB03701	vanoxerine	N
DB01080	vigabatrin	N
D01371	vinpocetine	N
DB00518	albendazole	P
DB00613	amodiaquine	P
D02481	artemisinin	P
DB01117	atovaquone	P
DB04115	berberine	P
DB00608	chloroquine	P
DB04815	clioquinol	P
DB00265	crotamiton	P
DB00711	diethylcarbamazine	P
D07844	diloxanide	P
D04075	etanidazole	P
D04140	fenbendazole	P
DB01218	halofantrine	P
DB00602	ivermectin	P
DB00848	levamisole	P
DB00643	mebendazole	P
DB00358	mefloquine	P
D08179	mepacrine	P
D00805	metrifonate	P
D00436	niclosamide	P
D00833	nifurtimox	P
D05170	niridazole	P
D05173	nisoxetine	P
D05197	nocodazole	P
DB01096	oxamniquine	P
DB00738	pentamidine	P
DB01058	praziquantel	P
DB01087	primaquine	P
DB01131	proguanil	P
D08451	pyrantel	P
DB00205	pyrimethamine	P
D00154	santonin	P
D07125	alimemazine	R
D07442	ambroxol	R
DB01223	aminophylline	R
D07458	antazoline	R
DB00637	astemizole	R
DB01408	bambuterol	R
D01957	bemegride	R
DB00868	benzonatate	R
D01040	bergenin	R
DB00835	brompheniramine	R
DB00748	carbinoxamine	R
DB00341	cetirizine	R
D07398	chlorphenamine	R
DB01407	clenbuterol	R
D03557	cloperastine	R
DB01176	cyclizine	R
DB00434	cyproheptadine	R
D07404	deptropine	R
DB00514	dextromethorphan	R
DB00985	dimenhydrinate	R
DB01146	diphenylpyraline	R
D00691	diprophylline	R
DB00366	doxylamine	R
D07393	dropropizine	R
D07949	fenspiride	R
DB00180	flunisolide	R
D04215	flunixin	R
D07991	fosfosal	R
DB00874	guaifenesin	R
D04450	homosalate	R
D02212	ipratropium bromide	R
D04625	isoetarine	R
DB00920	ketotifen	R
DB01106	levocabastine	R
D02364	lobeline	R
D08161	mebhydrolin	R
D08163	meclozine	R
D08230	morantel	R
D08253	naphazoline	R
D01036	noscapine	R
DB00816	orciprenaline	R
D07387	oxolamine	R
DB00935	oxymetazoline	R
D07409	pentetrazol	R
D08334	pentoxyverine	R
DB00397	phenylpropanolamine	R
D07406	pimethixene	R
D01771	proxyphylline	R
DB04216	quercetin	R
D01783	rolipram	R
D05752	ronidazole	R
DB01001	salbutamol	R
D07374	spaglumic acid	R
DB00871	terbutaline	R
DB00342	terfenadine	R
D08578	tetryzoline	R
DB00277	theophylline	R
DB00372	thiethylperazine	R
DB00427	triprolidine	R
DB06439	tyloxapol	R
D08684	xylometazoline	R
DB00819	acetazolamide	S
DB01194	brinzolamide	S
DB00979	cyclopentolate	S
DB00944	demecarium bromide	S
D00518	diclofenamide	S
D07840	dihydrostreptomycin	S
D02349	dipivefrine	S
DB00869	dorzolamide	S
DB01210	levobunolol	S
DB00253	medrysone	S
DB00703	methazolamide	S
DB00981	physostigmine	S
D08448	proxymetacaine	S
DB00634	sulfacetamide	S
D05948	sulfachlorpyridazine	S
DB00432	trifluridine	S
DB00809	tropicamide	S
DB02877	ttnpb	S
DB00460	verteporfin	S
D01774	adipiodone	V
DB04014	alsterpaullone	V
D06890	aminohippuric acid	V
DB00562	benzthiazide	V
DB00272	betazole	V
D01211	calcium folinate	V
D03248	clorgiline	V
DB02527	cyclic adenosine monophosphate	V
DB00746	deferoxamine	V
D01394	epirizole	V
DB04842	fluspirilene	V
D04563	iocetamic acid	V
DB01249	iodixanol	V
DB01362	iohexol	V
D01797	iopamidol	V
D01014	iopanoic acid	V
D01893	iopromide	V
D01555	ioversol	V
D01761	ioxaglic acid	V
DB04818	iproniazid	V
D00347	isosorbide	V
D01796	meglumine	V
DB01578	metrizamide	V
DB01011	metyrapone	V
DB06148	mianserin	V
DB01618	molindone	V
DB02375	myricetin	V
D01674	naftopidil	V
DB01183	naloxone	V
DB04821	nomifensine	V
D05422	pentetic acid	V
DB02925	piretanide	V
DB00733	pralidoxime	V
DB02709	resveratrol	V
D01051	spiperone	V
D05946	sulfabenzamide	V
DB01624	zuclopenthixol	V
