# Supplementary material for: Characterizing the Network of Drugs and Their Affected Metabolic Subpathways
Source: PLoS One. 2012 Oct 24;7(10):e47326. doi: 10.1371/journal.pone.0047326 (PMC3480395; doi:10.1371/journal.pone.0047326)
Supplement: Dataset S2 — The drug-metabolic subpathway associations. (XLS) [file pone.0047326.s008.xls]

## Sheet: 跑通路结果
		Supplementary information Dataset S2. The drug-metabolic subpathway associations.
Drug ATC Code	DrugName	SubpathwayID	PathwayName	PathwayClassName	Pvalue	GeneNumber	Gene	BgGene
A	acetohexamide	path:00240_7	Pyrimidine metabolism	Nucleotide Metabolism	0.000458937	3	4940;4939;4938;	87178;10622;11128;171568;25885;30834;51082;51728;5430;5431;5432;5433;5434;5435;5436;5437;5438;5439;5440;5441;5442;55703;64425;661;84172;84265;9533;10201;29922;4830;4831;4832;4833;50808;129607;51727;1503;56474;377841;953;956;124583;955;957;9583;139596;54963;7371;83549;115024;22978;30833;4907;51251;56953;84618;93034;10587;7296;50484;6240;6241;10514;10721;11044;11201;11232;27343;27434;353497;51426;5…
A	acetohexamide	path:00240_2	Pyrimidine metabolism	Nucleotide Metabolism	0.000558216	3	4940;4939;4938;	7372;87178;10622;11128;171568;25885;30834;51082;51728;5430;5431;5432;5433;5434;5435;5436;5437;5438;5439;5440;5441;5442;55703;64425;661;84172;84265;9533;10201;29922;4830;4831;4832;4833;50808;129607;51727;1503;56474;377841;953;956;124583;955;957;9583;139596;54963;7371;83549;115024;22978;30833;4907;51251;56953;84618;93034;151531;7378;7374;1806;403314;57379;978;50484;6240;6241;10514;10721;11044;11201…
A	acetohexamide	path:00230_12	Purine metabolism	Nucleotide Metabolism	0.00173704	3	4940;4939;4938;	158;471;87178;10846;27115;50940;5136;5137;5138;5139;5140;5141;5142;5143;5144;5147;5148;5149;5150;5151;5152;5153;8622;8654;107;108;109;111;112;113;114;115;196883;55811;10622;11128;171568;25885;30834;51082;51728;5430;5431;5432;5433;5434;5435;5436;5437;5438;5439;5440;5441;5442;55703;64425;661;84172;84265;9533;10514;10721;11044;11201;11232;27343;27434;353497;51426;54107;5422;5423;5424;5425;5426;5427;…
A	acetohexamide	path:00230_13	Purine metabolism	Nucleotide Metabolism	0.00173704	3	4940;4939;4938;	158;471;87178;10846;27115;50940;5136;5137;5138;5139;5140;5141;5142;5143;5144;5147;5148;5149;5150;5151;5152;5153;8622;8654;107;108;109;111;112;113;114;115;196883;55811;10622;11128;171568;25885;30834;51082;51728;5430;5431;5432;5433;5434;5435;5436;5437;5438;5439;5440;5441;5442;55703;64425;661;84172;84265;9533;10514;10721;11044;11201;11232;27343;27434;353497;51426;54107;5422;5423;5424;5425;5426;5427;…
A	acetohexamide	path:00230_8	Purine metabolism	Nucleotide Metabolism	0.00186385	3	4940;4939;4938;	471;158;87178;10846;27115;50940;5136;5137;5138;5139;5140;5141;5142;5143;5144;5147;5148;5149;5150;5151;5152;5153;8622;8654;107;108;109;111;112;113;114;115;196883;55811;10622;11128;171568;25885;30834;51082;51728;5430;5431;5432;5433;5434;5435;5436;5437;5438;5439;5440;5441;5442;55703;64425;661;84172;84265;9533;10514;10721;11044;11201;11232;27343;27434;353497;51426;54107;5422;5423;5424;5425;5426;5427;…
A	alverine	path:00981_2	Insect hormone biosynthesis	Biosynthesis of Secondary Metabolites	0.00669198	1	79979;	10196;114049;117246;127253;131965;144233;196074;24140;27292;29960;3275;3276;51106;51409;51451;54496;55170;55178;55798;56341;60487;63899;751071;79066;79979;84274;9836
A	alverine	path:00440_1	Aminophosphonate metabolism	Metabolism of Other Amino Acids	0.00743322	1	79979;	5833;728294;64850;10196;114049;117246;127253;131965;144233;196074;24140;27292;29960;3275;3276;51106;51409;51451;54496;55170;55178;55798;56341;60487;63899;751071;79066;79979;84274;9836
A	alverine	path:00130_5	Ubiquinone and menaquinone biosynthesis	Metabolism of Cofactors and Vitamins	0.0076802	1	79979;	1352;27235;79947;10196;114049;117246;127253;131965;144233;196074;24140;27292;29960;3275;3276;51106;51409;51451;54496;55170;55178;55798;56341;60487;63899;751071;79066;79979;84274;9836;100037417
A	alverine	path:00380_8	Tryptophan metabolism	Amino Acid Metabolism	0.0076802	1	79979;	10196;114049;117246;127253;131965;144233;196074;24140;27292;29960;3275;3276;51106;51409;51451;54496;55170;55178;55798;56341;60487;63899;751071;79066;79979;84274;9836;130013;23498;8942;847
A	alverine	path:00130_1	Ubiquinone and menaquinone biosynthesis	Metabolism of Cofactors and Vitamins	0.00817401	1	79979;	1352;27235;79947;10196;114049;117246;127253;131965;144233;196074;24140;27292;29960;3275;3276;51106;51409;51451;54496;55170;55178;55798;56341;60487;63899;751071;79066;79979;84274;9836;10229;51004;51805
A	alverine	path:00130_2	Ubiquinone and menaquinone biosynthesis	Metabolism of Cofactors and Vitamins	0.00817401	1	79979;	1352;27235;79947;10196;114049;117246;127253;131965;144233;196074;24140;27292;29960;3275;3276;51106;51409;51451;54496;55170;55178;55798;56341;60487;63899;751071;79066;79979;84274;9836;10229;51004;100037417
A	alverine	path:00340_10	Histidine metabolism	Amino Acid Metabolism	0.00842083	1	79979;	3034;1644;3067;23438;3035;92675;84735;10196;114049;117246;127253;131965;144233;196074;24140;27292;29960;3275;3276;51106;51409;51451;54496;55170;55178;55798;56341;60487;63899;751071;79066;79979;84274;9836
A	alverine	path:00450_4	Selenoamino acid metabolism	Metabolism of Other Amino Acids	0.00842083	1	79979;	27430;4143;4144;10196;114049;117246;127253;131965;144233;196074;24140;27292;29960;3275;3276;51106;51409;51451;54496;55170;55178;55798;56341;60487;63899;751071;79066;79979;84274;9836;10768;191;23382;875
A	alverine	path:00440_2	Aminophosphonate metabolism	Metabolism of Other Amino Acids	0.0086676	1	79979;	10390;85465;5833;728294;10196;114049;117246;127253;131965;144233;196074;24140;27292;29960;3275;3276;51106;51409;51451;54496;55170;55178;55798;56341;60487;63899;751071;79066;79979;84274;9836;54675;60496;81490;9791
A	alverine	path:00450_3	Selenoamino acid metabolism	Metabolism of Other Amino Acids	0.0086676	1	79979;	27430;4143;4144;4141;92935;10196;114049;117246;127253;131965;144233;196074;24140;27292;29960;3275;3276;51106;51409;51451;54496;55170;55178;55798;56341;60487;63899;751071;79066;79979;84274;9836;10768;191;23382
A	alverine	path:00626_3	Naphthalene and anthracene degradation	Xenobiotics Biodegradation and Metabolism	0.009161	1	79979;	10229;51004;123099;1591;1592;8560;83875;242;247;84188;10196;114049;117246;127253;131965;144233;196074;24140;27292;29960;3275;3276;51106;51409;51451;54496;55170;55178;55798;56341;60487;63899;751071;79066;79979;84274;9836
A	alverine	path:00340_3	Histidine metabolism	Amino Acid Metabolism	0.00940762	1	79979;	10229;51004;144193;131669;3034;1644;3067;23438;3035;92675;84735;10196;114049;117246;127253;131965;144233;196074;24140;27292;29960;3275;3276;51106;51409;51451;54496;55170;55178;55798;56341;60487;63899;751071;79066;79979;84274;9836
A	amphotericin b	path:00860_6	Porphyrin and chlorophyll metabolism	Metabolism of Cofactors and Vitamins	0.000382744	2	3162;2495;	1356;2495;94033;3162;3163;644;645;10720;10941;133688;167127;54490;54575;54576;54577;54578;54579;54600;54657;54658;54659;574537;7363;7364;7365;7366;7367;79799
A	amphotericin b	path:00230_2	Purine metabolism	Nucleotide Metabolism	0.00413581	1	272;	270;271;272;55821
A	amphotericin b	path:00650_10	Butanoate metabolism	Carbohydrate Metabolism	0.0092825	1	3157;	3155;54511;3157;3158;38;39;5160;5161;5162
A	benfluorex	path:00030_3	Pentose phosphate pathway	Carbohydrate Metabolism	4.94611e-05	3	2539;25796;5226;	22934;6120;5226;25796;9563;2539;414328
A	benfluorex	path:00030_4	Pentose phosphate pathway	Carbohydrate Metabolism	0.000102484	4	2539;25796;5226;7086;	2821;64080;51071;221823;5631;5634;7086;8277;84076;22934;6120;226;229;230;5226;25796;9563;2539;414328;6888;5236;55276
A	benfluorex	path:00030_5	Pentose phosphate pathway	Carbohydrate Metabolism	0.000202077	4	2539;25796;5226;7086;	2821;64080;51071;221823;5631;5634;7086;8277;84076;22934;6120;226;229;230;5211;5213;5214;2203;8789;5226;25796;9563;2539;6888;5236;55276
A	benfluorex	path:00030_6	Pentose phosphate pathway	Carbohydrate Metabolism	0.000298023	3	25796;5226;7086;	51071;7086;8277;84076;226;229;230;5226;25796;9563;414328;6888
A	benfluorex	path:00030_7	Pentose phosphate pathway	Carbohydrate Metabolism	0.000764012	2	25796;5226;	5226;25796;9563;414328
A	benfluorex	path:00230_12	Purine metabolism	Nucleotide Metabolism	0.00245069	7	513;353;6240;4833;4938;5441;51728;	158;471;87178;10846;27115;50940;5136;5137;5138;5139;5140;5141;5142;5143;5144;5147;5148;5149;5150;5151;5152;5153;8622;8654;107;108;109;111;112;113;114;115;196883;55811;10622;11128;171568;25885;30834;51082;51728;5430;5431;5432;5433;5434;5435;5436;5437;5438;5439;5440;5441;5442;55703;64425;661;84172;84265;9533;10514;10721;11044;11201;11232;27343;27434;353497;51426;54107;5422;5423;5424;5425;5426;5427;…
A	benfluorex	path:00230_13	Purine metabolism	Nucleotide Metabolism	0.00245069	7	513;353;6240;4833;4938;5441;51728;	158;471;87178;10846;27115;50940;5136;5137;5138;5139;5140;5141;5142;5143;5144;5147;5148;5149;5150;5151;5152;5153;8622;8654;107;108;109;111;112;113;114;115;196883;55811;10622;11128;171568;25885;30834;51082;51728;5430;5431;5432;5433;5434;5435;5436;5437;5438;5439;5440;5441;5442;55703;64425;661;84172;84265;9533;10514;10721;11044;11201;11232;27343;27434;353497;51426;54107;5422;5423;5424;5425;5426;5427;…
A	benfluorex	path:00030_2	Pentose phosphate pathway	Carbohydrate Metabolism	0.00247833	3	2539;5226;7086;	2821;64080;51071;221823;5631;5634;7086;8277;84076;22934;6120;226;229;230;5211;5213;5214;2203;8789;5226;2539;6888;5236;55276
A	benfluorex	path:00510_8	N-Glycan biosynthesis	Glycan Biosynthesis and Metabolism	0.00261418	2	7841;23193;	4245;10905;11253;4121;57134;23193;7841
A	benfluorex	path:00230_8	Purine metabolism	Nucleotide Metabolism	0.00281321	7	513;353;6240;4833;4938;5441;51728;	471;158;87178;10846;27115;50940;5136;5137;5138;5139;5140;5141;5142;5143;5144;5147;5148;5149;5150;5151;5152;5153;8622;8654;107;108;109;111;112;113;114;115;196883;55811;10622;11128;171568;25885;30834;51082;51728;5430;5431;5432;5433;5434;5435;5436;5437;5438;5439;5440;5441;5442;55703;64425;661;84172;84265;9533;10514;10721;11044;11201;11232;27343;27434;353497;51426;54107;5422;5423;5424;5425;5426;5427;…
A	benfluorex	path:00230_7	Purine metabolism	Nucleotide Metabolism	0.00490788	6	513;353;6240;4833;5441;51728;	471;158;10606;87178;10846;27115;50940;5136;5137;5138;5139;5140;5141;5142;5143;5144;5147;5148;5149;5150;5151;5152;5153;8622;8654;107;108;109;111;112;113;114;115;196883;55811;10622;11128;171568;25885;30834;51082;51728;5430;5431;5432;5433;5434;5435;5436;5437;5438;5439;5440;5441;5442;55703;64425;661;84172;84265;9533;377841;953;956;29028;954;10201;29922;4830;4831;4832;4833;50484;6240;6241;122481;15806…
A	benfluorex	path:00720_1	Reductive carboxylate cycle (CO2 fixation)	Energy Metabolism	0.00547676	2	47;2271;	4190;4191;2271;283398;8801;8802;8803;3417;3418;47
A	benfluorex	path:00240_7	Pyrimidine metabolism	Nucleotide Metabolism	0.00602576	5	4938;6240;4833;5441;51728;	87178;10622;11128;171568;25885;30834;51082;51728;5430;5431;5432;5433;5434;5435;5436;5437;5438;5439;5440;5441;5442;55703;64425;661;84172;84265;9533;10201;29922;4830;4831;4832;4833;50808;129607;51727;1503;56474;377841;953;956;124583;955;957;9583;139596;54963;7371;83549;115024;22978;30833;4907;51251;56953;84618;93034;10587;7296;50484;6240;6241;10514;10721;11044;11201;11232;27343;27434;353497;51426;5…
A	benfluorex	path:00020_2	Citrate cycle (TCA cycle)	Carbohydrate Metabolism	0.00791287	2	2271;6391;	1743;283398;8801;8802;8803;6389;6390;6391;6392;642502;651820;2271
A	benfluorex	path:00240_2	Pyrimidine metabolism	Nucleotide Metabolism	0.00795545	5	4938;6240;4833;5441;51728;	7372;87178;10622;11128;171568;25885;30834;51082;51728;5430;5431;5432;5433;5434;5435;5436;5437;5438;5439;5440;5441;5442;55703;64425;661;84172;84265;9533;10201;29922;4830;4831;4832;4833;50808;129607;51727;1503;56474;377841;953;956;124583;955;957;9583;139596;54963;7371;83549;115024;22978;30833;4907;51251;56953;84618;93034;151531;7378;7374;1806;403314;57379;978;50484;6240;6241;10514;10721;11044;11201…
A	benfluorex	path:00020_6	Citrate cycle (TCA cycle)	Carbohydrate Metabolism	0.00928172	2	2271;6391;	283398;8801;8802;8803;6389;6390;6391;6392;642502;651820;2271;4190;4191
A	benfotiamine	path:00790_4	Folate biosynthesis	Metabolism of Cofactors and Vitamins	0.00176692	4	7919;546;1660;1108;	2356;10847;10856;10973;1105;11056;1107;1108;11164;122402;131870;1653;1654;1655;1656;1659;1660;1663;1665;1763;1974;2068;2071;22907;23020;23064;23132;23400;23517;254552;25788;283927;317781;440081;4521;51202;51428;54456;54514;546;54606;54617;55308;57062;57089;57634;57696;57697;5965;60625;641;64135;652522;6594;6595;6597;728849;7486;79009;79039;79132;7919;79665;79873;8438;8467;84893;8607;8653;8886;927…
A	benfotiamine	path:00790_5	Folate biosynthesis	Metabolism of Cofactors and Vitamins	0.00184849	4	7919;546;1660;1108;	10847;10856;10973;1105;11056;1107;1108;11164;122402;131870;1653;1654;1655;1656;1659;1660;1663;1665;1763;1974;2068;2071;22907;23020;23064;23132;23400;23517;254552;25788;283927;317781;440081;4521;51202;51428;54456;54514;546;54606;54617;55308;57062;57089;57634;57696;57697;5965;60625;641;64135;652522;6594;6595;6597;728849;7486;79009;79039;79132;7919;79665;79873;8438;8467;84893;8607;8653;8886;92797;94…
A	benfotiamine	path:00790_6	Folate biosynthesis	Metabolism of Cofactors and Vitamins	0.00193263	4	7919;546;1660;1108;	10847;10856;10973;1105;11056;1107;1108;11164;122402;131870;1653;1654;1655;1656;1659;1660;1663;1665;1763;1974;2068;2071;22907;23020;23064;23132;23400;23517;254552;25788;283927;317781;440081;4521;51202;51428;54456;54514;546;54606;54617;55308;57062;57089;57634;57696;57697;5965;60625;641;64135;652522;6594;6595;6597;728849;7486;79009;79039;79132;7919;79665;79873;8438;8467;84893;8607;8653;8886;92797;94…
A	benfotiamine	path:00790_7	Folate biosynthesis	Metabolism of Cofactors and Vitamins	0.00201939	4	7919;546;1660;1108;	10847;10856;10973;1105;11056;1107;1108;11164;122402;131870;1653;1654;1655;1656;1659;1660;1663;1665;1763;1974;2068;2071;22907;23020;23064;23132;23400;23517;254552;25788;283927;317781;440081;4521;51202;51428;54456;54514;546;54606;54617;55308;57062;57089;57634;57696;57697;5965;60625;641;64135;652522;6594;6595;6597;728849;7486;79009;79039;79132;7919;79665;79873;8438;8467;84893;8607;8653;8886;92797;94…
A	benfotiamine	path:00540_3	Lipopolysaccharide biosynthesis	Glycan Biosynthesis and Metabolism	0.00436583	4	7919;546;1660;1108;	114799;157570;24142;253558;340481;347516;51126;54898;60481;619373;79071;79829;80218;80339;8260;9197;79147;10847;10856;10973;1105;11056;1107;1108;11164;122402;131870;1653;1654;1655;1656;1659;1660;1663;1665;1763;1974;2068;2071;22907;23020;23064;23132;23400;23517;254552;25788;283927;317781;440081;4521;51202;51428;54456;54514;546;54606;54617;55308;57062;57089;57634;57696;57697;5965;60625;641;64135;65…
A	benfotiamine	path:00540_6	Lipopolysaccharide biosynthesis	Glycan Biosynthesis and Metabolism	0.00436583	4	7919;546;1660;1108;	114799;157570;24142;253558;340481;347516;51126;54898;60481;619373;79071;79829;80218;80339;8260;9197;79147;10847;10856;10973;1105;11056;1107;1108;11164;122402;131870;1653;1654;1655;1656;1659;1660;1663;1665;1763;1974;2068;2071;22907;23020;23064;23132;23400;23517;254552;25788;283927;317781;440081;4521;51202;51428;54456;54514;546;54606;54617;55308;57062;57089;57634;57696;57697;5965;60625;641;64135;65…
A	benfotiamine	path:00500_10	Starch and sucrose metabolism	Carbohydrate Metabolism	0.00549642	4	7919;546;1660;1108;	2629;57733;2475;2645;3098;3099;3101;80201;2548;2595;642103;8972;6476;5167;5169;283209;7360;2997;2998;5236;55276;2538;57818;92579;2821;178;2632;276;277;278;279;280;5834;5836;5837;10847;10856;10973;1105;11056;1107;1108;11164;122402;131870;1653;1654;1655;1656;1659;1660;1663;1665;1763;1974;2068;2071;22907;23020;23064;23132;23400;23517;254552;25788;283927;317781;440081;4521;51202;51428;54456;54514;546…
A	bisacodyl	path:00340_10	Histidine metabolism	Amino Acid Metabolism	0.00200401	6	9836;79979;51106;3275;29960;23438;	3034;1644;3067;23438;3035;92675;84735;10196;114049;117246;127253;131965;144233;196074;24140;27292;29960;3275;3276;51106;51409;51451;54496;55170;55178;55798;56341;60487;63899;751071;79066;79979;84274;9836
A	bisacodyl	path:00450_4	Selenoamino acid metabolism	Metabolism of Other Amino Acids	0.00200401	6	9836;79979;51106;3275;29960;4144;	27430;4143;4144;10196;114049;117246;127253;131965;144233;196074;24140;27292;29960;3275;3276;51106;51409;51451;54496;55170;55178;55798;56341;60487;63899;751071;79066;79979;84274;9836;10768;191;23382;875
A	bisacodyl	path:00340_7	Histidine metabolism	Amino Acid Metabolism	0.00221569	8	9197;9836;79979;51106;3275;29960;23438;219;	3034;1644;3067;217;218;219;223;224;501;4128;4129;3176;23438;3035;92675;84735;10196;114049;117246;127253;131965;144233;196074;24140;27292;29960;3275;3276;51106;51409;51451;54496;55170;55178;55798;56341;60487;63899;751071;79066;79979;84274;9836;114799;157570;24142;253558;340481;347516;51126;54898;60481;619373;79071;79829;80218;80339;8260;9197
A	bisacodyl	path:00440_2	Aminophosphonate metabolism	Metabolism of Other Amino Acids	0.00233853	6	60496;9836;79979;51106;3275;29960;	10390;85465;5833;728294;10196;114049;117246;127253;131965;144233;196074;24140;27292;29960;3275;3276;51106;51409;51451;54496;55170;55178;55798;56341;60487;63899;751071;79066;79979;84274;9836;54675;60496;81490;9791
A	bisacodyl	path:00450_3	Selenoamino acid metabolism	Metabolism of Other Amino Acids	0.00233853	6	9836;79979;51106;3275;29960;4144;	27430;4143;4144;4141;92935;10196;114049;117246;127253;131965;144233;196074;24140;27292;29960;3275;3276;51106;51409;51451;54496;55170;55178;55798;56341;60487;63899;751071;79066;79979;84274;9836;10768;191;23382
A	bisacodyl	path:00626_3	Naphthalene and anthracene degradation	Xenobiotics Biodegradation and Metabolism	0.00313146	6	9836;79979;51106;3275;29960;1592;	10229;51004;123099;1591;1592;8560;83875;242;247;84188;10196;114049;117246;127253;131965;144233;196074;24140;27292;29960;3275;3276;51106;51409;51451;54496;55170;55178;55798;56341;60487;63899;751071;79066;79979;84274;9836
A	bisacodyl	path:00340_3	Histidine metabolism	Amino Acid Metabolism	0.00359577	6	9836;79979;51106;3275;29960;23438;	10229;51004;144193;131669;3034;1644;3067;23438;3035;92675;84735;10196;114049;117246;127253;131965;144233;196074;24140;27292;29960;3275;3276;51106;51409;51451;54496;55170;55178;55798;56341;60487;63899;751071;79066;79979;84274;9836
A	bisacodyl	path:00981_2	Insect hormone biosynthesis	Biosynthesis of Secondary Metabolites	0.00381238	5	9836;79979;51106;3275;29960;	10196;114049;117246;127253;131965;144233;196074;24140;27292;29960;3275;3276;51106;51409;51451;54496;55170;55178;55798;56341;60487;63899;751071;79066;79979;84274;9836
A	bisacodyl	path:00340_4	Histidine metabolism	Amino Acid Metabolism	0.0042957	7	9197;9836;79979;51106;3275;29960;23438;	131669;3034;1644;3067;3176;23438;3035;92675;84735;10196;114049;117246;127253;131965;144233;196074;24140;27292;29960;3275;3276;51106;51409;51451;54496;55170;55178;55798;56341;60487;63899;751071;79066;79979;84274;9836;114799;157570;24142;253558;340481;347516;51126;54898;60481;619373;79071;79829;80218;80339;8260;9197
A	bisacodyl	path:00785_1	Lipoic acid metabolism	Metabolism of Cofactors and Vitamins	0.00460372	2	51601;11019;	11019;51601;254173
A	bisacodyl	path:00906_1	Carotenoid biosynthesis	Biosynthesis of Secondary Metabolites	0.00588213	7	9836;79979;51106;3275;29960;54920;1592;	123099;1591;1592;8560;10493;11062;150209;22977;23028;341208;54920;56931;58472;64757;79152;79901;84263;9131;92106;9540;9843;9946;10229;51004;83875;1352;27235;79947;10196;114049;117246;127253;131965;144233;196074;24140;27292;29960;3275;3276;51106;51409;51451;54496;55170;55178;55798;56341;60487;63899;751071;79066;79979;84274;9836
A	bisacodyl	path:00440_1	Aminophosphonate metabolism	Metabolism of Other Amino Acids	0.00610092	5	9836;79979;51106;3275;29960;	5833;728294;64850;10196;114049;117246;127253;131965;144233;196074;24140;27292;29960;3275;3276;51106;51409;51451;54496;55170;55178;55798;56341;60487;63899;751071;79066;79979;84274;9836
A	bisacodyl	path:00380_2	Tryptophan metabolism	Amino Acid Metabolism	0.00656757	9	219;883;9836;79979;51106;3275;29960;1545;1543;	259307;169355;3620;11283;113612;1543;1544;1545;1548;1549;1551;1553;1555;1557;1558;1559;1562;1565;1571;1572;1573;1576;1577;1580;1588;199974;260293;29785;57834;64816;66002;438;10196;114049;117246;127253;131965;144233;196074;24140;27292;29960;3275;3276;51106;51409;51451;54496;55170;55178;55798;56341;60487;63899;751071;79066;79979;84274;9836;15;4128;4129;1644;125061;23498;8942;8564;6999;121278;7166;1…
A	bisacodyl	path:00130_5	Ubiquinone and menaquinone biosynthesis	Metabolism of Cofactors and Vitamins	0.00704072	5	9836;79979;51106;3275;29960;	1352;27235;79947;10196;114049;117246;127253;131965;144233;196074;24140;27292;29960;3275;3276;51106;51409;51451;54496;55170;55178;55798;56341;60487;63899;751071;79066;79979;84274;9836;100037417
A	bisacodyl	path:00380_8	Tryptophan metabolism	Amino Acid Metabolism	0.00704072	5	9836;79979;51106;3275;29960;	10196;114049;117246;127253;131965;144233;196074;24140;27292;29960;3275;3276;51106;51409;51451;54496;55170;55178;55798;56341;60487;63899;751071;79066;79979;84274;9836;130013;23498;8942;847
A	bisacodyl	path:00380_10	Tryptophan metabolism	Amino Acid Metabolism	0.00839304	6	883;9836;79979;51106;3275;29960;	169355;3620;10196;114049;117246;127253;131965;144233;196074;24140;27292;29960;3275;3276;51106;51409;51451;54496;55170;55178;55798;56341;60487;63899;751071;79066;79979;84274;9836;15;4128;4129;1644;125061;130013;23498;8942;8564;6999;847;51166;56267;883;100037417;11185
A	bisacodyl	path:00380_13	Tryptophan metabolism	Amino Acid Metabolism	0.00840127	10	89910;4799;219;9836;79979;51106;3275;29960;1545;1543;	259307;169355;3620;11283;113612;1543;1544;1545;1548;1549;1551;1553;1555;1557;1558;1559;1562;1565;1571;1572;1573;1576;1577;1580;1588;199974;260293;29785;57834;64816;66002;438;10196;114049;117246;127253;131965;144233;196074;24140;27292;29960;3275;3276;51106;51409;51451;54496;55170;55178;55798;56341;60487;63899;751071;79066;79979;84274;9836;15;4128;4129;1644;6999;121278;7166;10352;7453;217;218;219;2…
A	bisacodyl	path:00450_2	Selenoamino acid metabolism	Metabolism of Other Amino Acids	0.00896492	2	1491;22928;	22928;22929;51540;1491
A	bisacodyl	path:00130_1	Ubiquinone and menaquinone biosynthesis	Metabolism of Cofactors and Vitamins	0.00921457	5	9836;79979;51106;3275;29960;	1352;27235;79947;10196;114049;117246;127253;131965;144233;196074;24140;27292;29960;3275;3276;51106;51409;51451;54496;55170;55178;55798;56341;60487;63899;751071;79066;79979;84274;9836;10229;51004;51805
A	bisacodyl	path:00130_2	Ubiquinone and menaquinone biosynthesis	Metabolism of Cofactors and Vitamins	0.00921457	5	9836;79979;51106;3275;29960;	1352;27235;79947;10196;114049;117246;127253;131965;144233;196074;24140;27292;29960;3275;3276;51106;51409;51451;54496;55170;55178;55798;56341;60487;63899;751071;79066;79979;84274;9836;10229;51004;100037417
A	bisacodyl	path:00380_3	Tryptophan metabolism	Amino Acid Metabolism	0.0095573	10	89910;4799;219;9836;79979;51106;3275;29960;1545;1543;	259307;169355;3620;11283;113612;1543;1544;1545;1548;1549;1551;1553;1555;1557;1558;1559;1562;1565;1571;1572;1573;1576;1577;1580;1588;199974;260293;29785;57834;64816;66002;438;10196;114049;117246;127253;131965;144233;196074;24140;27292;29960;3275;3276;51106;51409;51451;54496;55170;55178;55798;56341;60487;63899;751071;79066;79979;84274;9836;15;4128;4129;1644;125061;8942;6999;121278;7166;10352;7453;2…
A	budesonide	path:00280_3	Valine, leucine and isoleucine degradation	Amino Acid Metabolism	0.00397219	2	3030;3157;	3157;3158;3155;54511;549;56922;64087;1892;1962;3030;3712;10449;30;3032;3028;3033;3295;4329;26275;34
A	budesonide	path:00071_4	Fatty acid metabolism	Lipid Metabolism	0.00771062	2	2180;3030;	35;1892;1962;3030;10449;30;3032;34;33;2639;11001;2180;2181;2182;23205;23305;51703;81616;126129;1374;1375;1376;27034;28976;36;37;51;8310
A	budesonide	path:00280_6	Valine, leucine and isoleucine degradation	Amino Acid Metabolism	0.00771062	2	3030;3157;	38;39;3157;3158;3155;54511;56922;64087;1892;1962;3030;10449;30;3032;3028;3033;3295;316;217;218;219;223;224;501;4329;18;11112;26275
A	budesonide	path:00071_3	Fatty acid metabolism	Lipid Metabolism	0.0093984	2	2180;3030;	35;1962;3028;3033;3295;1892;3030;10449;30;3032;34;33;2639;11001;2180;2181;2182;23205;23305;51703;81616;126129;1374;1375;1376;27034;28976;36;37;51;8310
A	carbenoxolone	path:00271_2	Methionine metabolism	Amino Acid Metabolism	0.00347452	1	4144;	64850;6898;58478;4548;4141;92935;23743;635;27430;4143;4144;259307
A	carbenoxolone	path:00271_9	Methionine metabolism	Amino Acid Metabolism	0.00607361	1	4144;	64850;6898;6723;262;4548;4141;92935;23743;635;27430;4143;4144;10768;191;23382;1786;1787;1788;1789;29947;259307
A	carbenoxolone	path:00562_5	Inositol phosphate metabolism	Carbohydrate Metabolism	0.00636204	1	8394;	3628;51477;3612;3613;54928;5297;5298;55300;55361;138429;200576;23396;8394;8395;8396;5289;3633;4952;56623;8867;8871;9919
A	carbenoxolone	path:00271_8	Methionine metabolism	Amino Acid Metabolism	0.00722689	1	4144;	64850;6898;2745;1491;875;4548;4141;92935;23743;635;27430;4143;4144;10768;191;23382;1786;1787;1788;1789;29947;259307;1352;27235;79947
A	carbenoxolone	path:00271_7	Methionine metabolism	Amino Acid Metabolism	0.00751504	1	4144;	64850;6898;262;2745;875;4548;4141;92935;123263;23743;635;27430;4143;4144;10768;191;23382;1786;1787;1788;1789;29947;259307;1352;27235;79947
A	carbenoxolone	path:00450_4	Selenoamino acid metabolism	Metabolism of Other Amino Acids	0.00981759	1	4144;	27430;4143;4144;10196;114049;117246;127253;131965;144233;196074;24140;27292;29960;3275;3276;51106;51409;51451;54496;55170;55178;55798;56341;60487;63899;751071;79066;79979;84274;9836;10768;191;23382;875
A	chenodeoxycholic acid	path:00140_1	C21-Steroid hormone metabolism	Lipid Metabolism	1.35807e-06	2	1586;3284;	6718;1584;1585;3283;3284;1109;3290;3291;1589;1645;1583;1586
A	chlorhexidine	path:00230_3	Purine metabolism	Nucleotide Metabolism	8.21179e-05	4	2618;5471;5634;5631;	221823;5631;5634;5471;2618;11164;53343;7226
A	chlorhexidine	path:00230_17	Purine metabolism	Nucleotide Metabolism	8.21179e-05	4	2618;5471;5634;5631;	221823;5631;5634;5471;2618;11164;53343;7226
A	chlorhexidine	path:00240_7	Pyrimidine metabolism	Nucleotide Metabolism	0.000158808	12	7372;1841;1635;5557;54963;9583;1503;5442;5440;5439;5438;5434;	87178;10622;11128;171568;25885;30834;51082;51728;5430;5431;5432;5433;5434;5435;5436;5437;5438;5439;5440;5441;5442;55703;64425;661;84172;84265;9533;10201;29922;4830;4831;4832;4833;50808;129607;51727;1503;56474;377841;953;956;124583;955;957;9583;139596;54963;7371;83549;115024;22978;30833;4907;51251;56953;84618;93034;10587;7296;50484;6240;6241;10514;10721;11044;11201;11232;27343;27434;353497;51426;5…
A	chlorhexidine	path:00240_2	Pyrimidine metabolism	Nucleotide Metabolism	0.000299551	12	1841;1635;5557;54963;9583;1503;5442;5440;5439;5438;5434;7372;	7372;87178;10622;11128;171568;25885;30834;51082;51728;5430;5431;5432;5433;5434;5435;5436;5437;5438;5439;5440;5441;5442;55703;64425;661;84172;84265;9533;10201;29922;4830;4831;4832;4833;50808;129607;51727;1503;56474;377841;953;956;124583;955;957;9583;139596;54963;7371;83549;115024;22978;30833;4907;51251;56953;84618;93034;151531;7378;7374;1806;403314;57379;978;50484;6240;6241;10514;10721;11044;11201…
A	chlorhexidine	path:00790_4	Folate biosynthesis	Metabolism of Cofactors and Vitamins	0.00166181	9	250;9401;8886;6597;6594;25788;23517;22907;1665;	2356;10847;10856;10973;1105;11056;1107;1108;11164;122402;131870;1653;1654;1655;1656;1659;1660;1663;1665;1763;1974;2068;2071;22907;23020;23064;23132;23400;23517;254552;25788;283927;317781;440081;4521;51202;51428;54456;54514;546;54606;54617;55308;57062;57089;57634;57696;57697;5965;60625;641;64135;652522;6594;6595;6597;728849;7486;79009;79039;79132;7919;79665;79873;8438;8467;84893;8607;8653;8886;927…
A	chlorhexidine	path:00790_5	Folate biosynthesis	Metabolism of Cofactors and Vitamins	0.00181174	9	250;9401;8886;6597;6594;25788;23517;22907;1665;	10847;10856;10973;1105;11056;1107;1108;11164;122402;131870;1653;1654;1655;1656;1659;1660;1663;1665;1763;1974;2068;2071;22907;23020;23064;23132;23400;23517;254552;25788;283927;317781;440081;4521;51202;51428;54456;54514;546;54606;54617;55308;57062;57089;57634;57696;57697;5965;60625;641;64135;652522;6594;6595;6597;728849;7486;79009;79039;79132;7919;79665;79873;8438;8467;84893;8607;8653;8886;92797;94…
A	chlorhexidine	path:00790_6	Folate biosynthesis	Metabolism of Cofactors and Vitamins	0.0019723	9	250;9401;8886;6597;6594;25788;23517;22907;1665;	10847;10856;10973;1105;11056;1107;1108;11164;122402;131870;1653;1654;1655;1656;1659;1660;1663;1665;1763;1974;2068;2071;22907;23020;23064;23132;23400;23517;254552;25788;283927;317781;440081;4521;51202;51428;54456;54514;546;54606;54617;55308;57062;57089;57634;57696;57697;5965;60625;641;64135;652522;6594;6595;6597;728849;7486;79009;79039;79132;7919;79665;79873;8438;8467;84893;8607;8653;8886;92797;94…
A	chlorhexidine	path:00790_7	Folate biosynthesis	Metabolism of Cofactors and Vitamins	0.00214401	9	250;9401;8886;6597;6594;25788;23517;22907;1665;	10847;10856;10973;1105;11056;1107;1108;11164;122402;131870;1653;1654;1655;1656;1659;1660;1663;1665;1763;1974;2068;2071;22907;23020;23064;23132;23400;23517;254552;25788;283927;317781;440081;4521;51202;51428;54456;54514;546;54606;54617;55308;57062;57089;57634;57696;57697;5965;60625;641;64135;652522;6594;6595;6597;728849;7486;79009;79039;79132;7919;79665;79873;8438;8467;84893;8607;8653;8886;92797;94…
A	chlorhexidine	path:00230_4	Purine metabolism	Nucleotide Metabolism	0.00336228	2	2618;5471;	5471;2618;5198
A	chlorhexidine	path:00230_5	Purine metabolism	Nucleotide Metabolism	0.00336228	2	158;2618;	2618;158;10606
A	chlorhexidine	path:00130_4	Ubiquinone and menaquinone biosynthesis	Metabolism of Cofactors and Vitamins	0.00449967	8	51079;4728;4719;4705;4694;374291;51451;27292;	10196;114049;117246;127253;131965;144233;196074;24140;27292;29960;3275;3276;51106;51409;51451;54496;55170;55178;55798;56341;60487;63899;751071;79066;79979;84274;9836;10229;51004;126328;374291;4535;4536;4537;4538;4539;4540;4541;4694;4695;4696;4697;4698;4700;4701;4702;4704;4705;4706;4707;4708;4709;4710;4711;4712;4713;4714;4715;4716;4717;4718;4719;4720;4722;4723;4724;4725;4726;4728;4729;4731;51079;5…
A	chlorhexidine	path:00030_4	Pentose phosphate pathway	Carbohydrate Metabolism	0.00587936	4	5226;5634;5631;51071;	2821;64080;51071;221823;5631;5634;7086;8277;84076;22934;6120;226;229;230;5226;25796;9563;2539;414328;6888;5236;55276
A	chlorhexidine	path:00030_1	Pentose phosphate pathway	Carbohydrate Metabolism	0.0069292	4	5226;5634;5631;51071;	2821;64080;51071;221823;5631;5634;7086;8277;84076;22934;6120;226;229;230;5211;5213;5214;2203;8789;5226;6888;5236;55276
A	chlorhexidine	path:00230_7	Purine metabolism	Nucleotide Metabolism	0.00701689	11	1716;9583;353;203;5442;5440;5439;5438;5434;5147;158;	471;158;10606;87178;10846;27115;50940;5136;5137;5138;5139;5140;5141;5142;5143;5144;5147;5148;5149;5150;5151;5152;5153;8622;8654;107;108;109;111;112;113;114;115;196883;55811;10622;11128;171568;25885;30834;51082;51728;5430;5431;5432;5433;5434;5435;5436;5437;5438;5439;5440;5441;5442;55703;64425;661;84172;84265;9533;377841;953;956;29028;954;10201;29922;4830;4831;4832;4833;50484;6240;6241;122481;15806…
A	chlorhexidine	path:00030_2	Pentose phosphate pathway	Carbohydrate Metabolism	0.00809578	4	5226;5634;5631;51071;	2821;64080;51071;221823;5631;5634;7086;8277;84076;22934;6120;226;229;230;5211;5213;5214;2203;8789;5226;2539;6888;5236;55276
A	chlorhexidine	path:00230_12	Purine metabolism	Nucleotide Metabolism	0.00846516	12	9061;9583;353;203;5557;5442;5440;5439;5438;5434;5147;158;	158;471;87178;10846;27115;50940;5136;5137;5138;5139;5140;5141;5142;5143;5144;5147;5148;5149;5150;5151;5152;5153;8622;8654;107;108;109;111;112;113;114;115;196883;55811;10622;11128;171568;25885;30834;51082;51728;5430;5431;5432;5433;5434;5435;5436;5437;5438;5439;5440;5441;5442;55703;64425;661;84172;84265;9533;10514;10721;11044;11201;11232;27343;27434;353497;51426;54107;5422;5423;5424;5425;5426;5427;…
A	chlorhexidine	path:00230_13	Purine metabolism	Nucleotide Metabolism	0.00846516	12	1716;9583;353;203;5557;5442;5440;5439;5438;5434;5147;158;	158;471;87178;10846;27115;50940;5136;5137;5138;5139;5140;5141;5142;5143;5144;5147;5148;5149;5150;5151;5152;5153;8622;8654;107;108;109;111;112;113;114;115;196883;55811;10622;11128;171568;25885;30834;51082;51728;5430;5431;5432;5433;5434;5435;5436;5437;5438;5439;5440;5441;5442;55703;64425;661;84172;84265;9533;10514;10721;11044;11201;11232;27343;27434;353497;51426;54107;5422;5423;5424;5425;5426;5427;…
A	chlorhexidine	path:00062_1	Fatty acid elongation in mitochondria	Lipid Metabolism	0.00859417	3	3028;3030;51102;	5538;9374;51102;55825;1892;1962;3030;10449;30;3032;3028;3033;3295
A	chlorhexidine	path:00240_8	Pyrimidine metabolism	Nucleotide Metabolism	0.00978293	5	7372;1841;1635;54963;9583;	129607;51727;377841;953;956;124583;955;957;9583;139596;54963;7371;83549;115024;22978;30833;4907;51251;56953;84618;93034;151531;7378;7374;1806;403314;57379;978;79077;1633;1635;1841;7083;7084;4860;1890;7298;7372;3704
A	chlorpropamide	path:00020_2	Citrate cycle (TCA cycle)	Carbohydrate Metabolism	0.00106957	2	2271;6391;	1743;283398;8801;8802;8803;6389;6390;6391;6392;642502;651820;2271
A	chlorpropamide	path:00020_6	Citrate cycle (TCA cycle)	Carbohydrate Metabolism	0.00126066	2	2271;6391;	283398;8801;8802;8803;6389;6390;6391;6392;642502;651820;2271;4190;4191
A	chlortetracycline	path:00100_6	Biosynthesis of steroids	Lipid Metabolism	7.97288e-08	7	6307;6713;1595;1718;1717;10682;6309;	6309;10682;1717;1718;1595;7108;6713;4047;6307
A	chlortetracycline	path:00100_17	Biosynthesis of steroids	Lipid Metabolism	7.97288e-08	7	6307;50814;1595;1718;1717;10682;6309;	6309;10682;1717;1718;1595;7108;4047;50814;6307
A	chlortetracycline	path:00100_5	Biosynthesis of steroids	Lipid Metabolism	2.52123e-07	7	6307;6713;1595;1718;1717;10682;6309;	6309;10682;1717;55556;1718;1595;7108;6713;4047;6307
A	chlortetracycline	path:00100_2	Biosynthesis of steroids	Lipid Metabolism	3.01177e-06	6	6307;1595;1718;1717;10682;6309;	6309;10682;1717;55556;1718;1595;7108;4047;6307
A	chlortetracycline	path:00240_7	Pyrimidine metabolism	Nucleotide Metabolism	2.34707e-05	18	7372;1841;1635;5557;5980;54963;9583;1503;4833;5442;5441;5440;5439;5438;5437;5434;51728;10622;	87178;10622;11128;171568;25885;30834;51082;51728;5430;5431;5432;5433;5434;5435;5436;5437;5438;5439;5440;5441;5442;55703;64425;661;84172;84265;9533;10201;29922;4830;4831;4832;4833;50808;129607;51727;1503;56474;377841;953;956;124583;955;957;9583;139596;54963;7371;83549;115024;22978;30833;4907;51251;56953;84618;93034;10587;7296;50484;6240;6241;10514;10721;11044;11201;11232;27343;27434;353497;51426;5…
A	chlortetracycline	path:00100_1	Biosynthesis of steroids	Lipid Metabolism	5.7596e-05	4	1718;1717;10682;6309;	6309;10682;1717;55556;1718
A	chlortetracycline	path:00100_16	Biosynthesis of steroids	Lipid Metabolism	5.7596e-05	4	6713;2222;1595;1718;	1718;1595;2222;6713;4047
A	chlortetracycline	path:00240_2	Pyrimidine metabolism	Nucleotide Metabolism	5.9194e-05	18	1841;1635;5557;5980;54963;9583;1503;4833;5442;5441;5440;5439;5438;5437;5434;51728;10622;7372;	7372;87178;10622;11128;171568;25885;30834;51082;51728;5430;5431;5432;5433;5434;5435;5436;5437;5438;5439;5440;5441;5442;55703;64425;661;84172;84265;9533;10201;29922;4830;4831;4832;4833;50808;129607;51727;1503;56474;377841;953;956;124583;955;957;9583;139596;54963;7371;83549;115024;22978;30833;4907;51251;56953;84618;93034;151531;7378;7374;1806;403314;57379;978;50484;6240;6241;10514;10721;11044;11201…
A	chlortetracycline	path:00061_1	Fatty acid biosynthesis	Lipid Metabolism	8.32631e-05	6	27349;9524;1718;54764;10434;2194;	2194;55301;10434;127018;26027;54764;55432;1718;9524;201562;54995;27349;31;32
A	chlortetracycline	path:00790_5	Folate biosynthesis	Metabolism of Cofactors and Vitamins	0.000293595	14	5805;9416;6597;6595;55308;54606;51428;4521;23517;22907;1763;1663;1654;10856;	10847;10856;10973;1105;11056;1107;1108;11164;122402;131870;1653;1654;1655;1656;1659;1660;1663;1665;1763;1974;2068;2071;22907;23020;23064;23132;23400;23517;254552;25788;283927;317781;440081;4521;51202;51428;54456;54514;546;54606;54617;55308;57062;57089;57634;57696;57697;5965;60625;641;64135;652522;6594;6595;6597;728849;7486;79009;79039;79132;7919;79665;79873;8438;8467;84893;8607;8653;8886;92797;94…
A	chlortetracycline	path:00790_6	Folate biosynthesis	Metabolism of Cofactors and Vitamins	0.000334266	14	5805;9416;6597;6595;55308;54606;51428;4521;23517;22907;1763;1663;1654;10856;	10847;10856;10973;1105;11056;1107;1108;11164;122402;131870;1653;1654;1655;1656;1659;1660;1663;1665;1763;1974;2068;2071;22907;23020;23064;23132;23400;23517;254552;25788;283927;317781;440081;4521;51202;51428;54456;54514;546;54606;54617;55308;57062;57089;57634;57696;57697;5965;60625;641;64135;652522;6594;6595;6597;728849;7486;79009;79039;79132;7919;79665;79873;8438;8467;84893;8607;8653;8886;92797;94…
A	chlortetracycline	path:00790_7	Folate biosynthesis	Metabolism of Cofactors and Vitamins	0.000379662	14	5805;9416;6597;6595;55308;54606;51428;4521;23517;22907;1763;1663;1654;10856;	10847;10856;10973;1105;11056;1107;1108;11164;122402;131870;1653;1654;1655;1656;1659;1660;1663;1665;1763;1974;2068;2071;22907;23020;23064;23132;23400;23517;254552;25788;283927;317781;440081;4521;51202;51428;54456;54514;546;54606;54617;55308;57062;57089;57634;57696;57697;5965;60625;641;64135;652522;6594;6595;6597;728849;7486;79009;79039;79132;7919;79665;79873;8438;8467;84893;8607;8653;8886;92797;94…
A	chlortetracycline	path:00130_4	Ubiquinone and menaquinone biosynthesis	Metabolism of Cofactors and Vitamins	0.000533945	13	51079;4729;4728;4726;4723;4719;4713;4705;4702;4695;374291;117246;10196;	10196;114049;117246;127253;131965;144233;196074;24140;27292;29960;3275;3276;51106;51409;51451;54496;55170;55178;55798;56341;60487;63899;751071;79066;79979;84274;9836;10229;51004;126328;374291;4535;4536;4537;4538;4539;4540;4541;4694;4695;4696;4697;4698;4700;4701;4702;4704;4705;4706;4707;4708;4709;4710;4711;4712;4713;4714;4715;4716;4717;4718;4719;4720;4722;4723;4724;4725;4726;4728;4729;4731;51079;5…
A	chlortetracycline	path:00030_5	Pentose phosphate pathway	Carbohydrate Metabolism	0.000598762	7	25796;5214;5213;22934;5634;5631;51071;	2821;64080;51071;221823;5631;5634;7086;8277;84076;22934;6120;226;229;230;5211;5213;5214;2203;8789;5226;25796;9563;2539;6888;5236;55276
A	chlortetracycline	path:00790_4	Folate biosynthesis	Metabolism of Cofactors and Vitamins	0.000876765	13	9416;6597;6595;55308;54606;51428;4521;23517;22907;1763;1663;1654;10856;	2356;10847;10856;10973;1105;11056;1107;1108;11164;122402;131870;1653;1654;1655;1656;1659;1660;1663;1665;1763;1974;2068;2071;22907;23020;23064;23132;23400;23517;254552;25788;283927;317781;440081;4521;51202;51428;54456;54514;546;54606;54617;55308;57062;57089;57634;57696;57697;5965;60625;641;64135;652522;6594;6595;6597;728849;7486;79009;79039;79132;7919;79665;79873;8438;8467;84893;8607;8653;8886;927…
A	chlortetracycline	path:00030_1	Pentose phosphate pathway	Carbohydrate Metabolism	0.00176896	6	5214;5213;22934;5634;5631;51071;	2821;64080;51071;221823;5631;5634;7086;8277;84076;22934;6120;226;229;230;5211;5213;5214;2203;8789;5226;6888;5236;55276
A	chlortetracycline	path:00100_18	Biosynthesis of steroids	Lipid Metabolism	0.0018751	3	6307;50814;1718;	1718;7108;50814;6307;51478
A	chlortetracycline	path:00030_2	Pentose phosphate pathway	Carbohydrate Metabolism	0.00224211	6	5214;5213;22934;5634;5631;51071;	2821;64080;51071;221823;5631;5634;7086;8277;84076;22934;6120;226;229;230;5211;5213;5214;2203;8789;5226;2539;6888;5236;55276
A	chlortetracycline	path:00364_1	Fluorobenzoate degradation	Xenobiotics Biodegradation and Metabolism	0.00348145	2	9524;1718;	1718;9524
A	chlortetracycline	path:00364_3	Fluorobenzoate degradation	Xenobiotics Biodegradation and Metabolism	0.00348145	2	9524;1718;	1718;9524
A	chlortetracycline	path:00380_12	Tryptophan metabolism	Amino Acid Metabolism	0.00348145	2	9524;1718;	1718;9524
A	chlortetracycline	path:00900_1	Terpenoid biosynthesis	Biosynthesis of Secondary Metabolites	0.00358553	3	6713;2222;3422;	3422;91734;9453;2224;2222;6713
A	chlortetracycline	path:00020_4	Citrate cycle (TCA cycle)	Carbohydrate Metabolism	0.00407964	4	47;50;3420;3419;	4967;55526;55753;3417;3418;3419;3420;3421;48;50;47;1431
A	chlortetracycline	path:00220_8	Urea cycle and metabolism of amino groups	Amino Acid Metabolism	0.00600002	3	6303;6723;4953;	4953;6723;79814;6611;262;112483;6303
A	chlortetracycline	path:00230_13	Purine metabolism	Nucleotide Metabolism	0.00646984	18	5315;1716;2987;9583;353;132;4833;5557;5980;5442;5441;5440;5439;5438;5437;5434;51728;10622;	158;471;87178;10846;27115;50940;5136;5137;5138;5139;5140;5141;5142;5143;5144;5147;5148;5149;5150;5151;5152;5153;8622;8654;107;108;109;111;112;113;114;115;196883;55811;10622;11128;171568;25885;30834;51082;51728;5430;5431;5432;5433;5434;5435;5436;5437;5438;5439;5440;5441;5442;55703;64425;661;84172;84265;9533;10514;10721;11044;11201;11232;27343;27434;353497;51426;54107;5422;5423;5424;5425;5426;5427;…
A	chlortetracycline	path:00230_7	Purine metabolism	Nucleotide Metabolism	0.0069722	16	5315;1716;2987;9583;353;132;4833;5442;5441;5440;5439;5438;5437;5434;51728;10622;	471;158;10606;87178;10846;27115;50940;5136;5137;5138;5139;5140;5141;5142;5143;5144;5147;5148;5149;5150;5151;5152;5153;8622;8654;107;108;109;111;112;113;114;115;196883;55811;10622;11128;171568;25885;30834;51082;51728;5430;5431;5432;5433;5434;5435;5436;5437;5438;5439;5440;5441;5442;55703;64425;661;84172;84265;9533;377841;953;956;29028;954;10201;29922;4830;4831;4832;4833;50484;6240;6241;122481;15806…
A	chlortetracycline	path:00020_5	Citrate cycle (TCA cycle)	Carbohydrate Metabolism	0.00750446	4	47;50;3420;3419;	3417;3418;3419;3420;3421;48;50;47;1431;4190;4191;5091;5105;5106
A	chlortetracycline	path:00220_9	Urea cycle and metabolism of amino groups	Amino Acid Metabolism	0.00750446	4	6303;6723;4953;384;	5009;4017;84171;84695;383;384;4953;6723;95;113451;79814;262;112483;6303
A	chlortetracycline	path:00030_4	Pentose phosphate pathway	Carbohydrate Metabolism	0.00805867	5	25796;22934;5634;5631;51071;	2821;64080;51071;221823;5631;5634;7086;8277;84076;22934;6120;226;229;230;5226;25796;9563;2539;414328;6888;5236;55276
A	chlortetracycline	path:00540_3	Lipopolysaccharide biosynthesis	Glycan Biosynthesis and Metabolism	0.00820367	13	9416;6597;6595;55308;54606;51428;4521;23517;22907;1763;1663;1654;10856;	114799;157570;24142;253558;340481;347516;51126;54898;60481;619373;79071;79829;80218;80339;8260;9197;79147;10847;10856;10973;1105;11056;1107;1108;11164;122402;131870;1653;1654;1655;1656;1659;1660;1663;1665;1763;1974;2068;2071;22907;23020;23064;23132;23400;23517;254552;25788;283927;317781;440081;4521;51202;51428;54456;54514;546;54606;54617;55308;57062;57089;57634;57696;57697;5965;60625;641;64135;65…
A	chlortetracycline	path:00540_6	Lipopolysaccharide biosynthesis	Glycan Biosynthesis and Metabolism	0.00820367	13	9416;6597;6595;55308;54606;51428;4521;23517;22907;1763;1663;1654;10856;	114799;157570;24142;253558;340481;347516;51126;54898;60481;619373;79071;79829;80218;80339;8260;9197;79147;10847;10856;10973;1105;11056;1107;1108;11164;122402;131870;1653;1654;1655;1656;1659;1660;1663;1665;1763;1974;2068;2071;22907;23020;23064;23132;23400;23517;254552;25788;283927;317781;440081;4521;51202;51428;54456;54514;546;54606;54617;55308;57062;57089;57634;57696;57697;5965;60625;641;64135;65…
A	chlortetracycline	path:00230_8	Purine metabolism	Nucleotide Metabolism	0.00830326	18	5315;1716;2987;9583;353;132;4833;5557;5980;5442;5441;5440;5439;5438;5437;5434;51728;10622;	471;158;87178;10846;27115;50940;5136;5137;5138;5139;5140;5141;5142;5143;5144;5147;5148;5149;5150;5151;5152;5153;8622;8654;107;108;109;111;112;113;114;115;196883;55811;10622;11128;171568;25885;30834;51082;51728;5430;5431;5432;5433;5434;5435;5436;5437;5438;5439;5440;5441;5442;55703;64425;661;84172;84265;9533;10514;10721;11044;11201;11232;27343;27434;353497;51426;54107;5422;5423;5424;5425;5426;5427;…
A	chlortetracycline	path:00230_3	Purine metabolism	Nucleotide Metabolism	0.00918115	3	2618;5634;5631;	221823;5631;5634;5471;2618;11164;53343;7226
A	chlortetracycline	path:00230_17	Purine metabolism	Nucleotide Metabolism	0.00918115	3	2618;5634;5631;	221823;5631;5634;5471;2618;11164;53343;7226
A	chlortetracycline	path:00290_2	Valine, leucine and isoleucine biosynthesis	Amino Acid Metabolism	0.00918115	3	7407;23395;587;	586;587;23395;51520;57176;7407;3376;55699
A	chlortetracycline	path:00260_2	Glycine, serine and threonine metabolism	Amino Acid Metabolism	0.00980581	5	5927;55818;55239;23210;23030;	100130224;100133760;10765;112399;121642;221037;221120;23030;23081;23135;23210;51780;54583;54681;55239;55693;55818;5927;7403;7404;8242;8284;9682
A	chlortetracycline	path:00904_1	Diterpenoid biosynthesis	Biosynthesis of Secondary Metabolites	0.00980581	5	5927;55818;55239;23210;23030;	100130224;100133760;10765;112399;121642;221037;221120;23030;23081;23135;23210;51780;54583;54681;55239;55693;55818;5927;7403;7404;8242;8284;9682
A	cimetidine	path:00790_4	Folate biosynthesis	Metabolism of Cofactors and Vitamins	3.36775e-05	15	250;9416;9401;79873;6597;6594;64135;641;51428;25788;23517;22907;2071;1665;1654;	2356;10847;10856;10973;1105;11056;1107;1108;11164;122402;131870;1653;1654;1655;1656;1659;1660;1663;1665;1763;1974;2068;2071;22907;23020;23064;23132;23400;23517;254552;25788;283927;317781;440081;4521;51202;51428;54456;54514;546;54606;54617;55308;57062;57089;57634;57696;57697;5965;60625;641;64135;652522;6594;6595;6597;728849;7486;79009;79039;79132;7919;79665;79873;8438;8467;84893;8607;8653;8886;927…
A	cimetidine	path:00790_5	Folate biosynthesis	Metabolism of Cofactors and Vitamins	3.91309e-05	15	250;9416;9401;79873;6597;6594;64135;641;51428;25788;23517;22907;2071;1665;1654;	10847;10856;10973;1105;11056;1107;1108;11164;122402;131870;1653;1654;1655;1656;1659;1660;1663;1665;1763;1974;2068;2071;22907;23020;23064;23132;23400;23517;254552;25788;283927;317781;440081;4521;51202;51428;54456;54514;546;54606;54617;55308;57062;57089;57634;57696;57697;5965;60625;641;64135;652522;6594;6595;6597;728849;7486;79009;79039;79132;7919;79665;79873;8438;8467;84893;8607;8653;8886;92797;94…
A	cimetidine	path:00790_6	Folate biosynthesis	Metabolism of Cofactors and Vitamins	4.53457e-05	15	250;9416;9401;79873;6597;6594;64135;641;51428;25788;23517;22907;2071;1665;1654;	10847;10856;10973;1105;11056;1107;1108;11164;122402;131870;1653;1654;1655;1656;1659;1660;1663;1665;1763;1974;2068;2071;22907;23020;23064;23132;23400;23517;254552;25788;283927;317781;440081;4521;51202;51428;54456;54514;546;54606;54617;55308;57062;57089;57634;57696;57697;5965;60625;641;64135;652522;6594;6595;6597;728849;7486;79009;79039;79132;7919;79665;79873;8438;8467;84893;8607;8653;8886;92797;94…
A	cimetidine	path:00790_7	Folate biosynthesis	Metabolism of Cofactors and Vitamins	5.24108e-05	15	250;9416;9401;79873;6597;6594;64135;641;51428;25788;23517;22907;2071;1665;1654;	10847;10856;10973;1105;11056;1107;1108;11164;122402;131870;1653;1654;1655;1656;1659;1660;1663;1665;1763;1974;2068;2071;22907;23020;23064;23132;23400;23517;254552;25788;283927;317781;440081;4521;51202;51428;54456;54514;546;54606;54617;55308;57062;57089;57634;57696;57697;5965;60625;641;64135;652522;6594;6595;6597;728849;7486;79009;79039;79132;7919;79665;79873;8438;8467;84893;8607;8653;8886;92797;94…
A	cimetidine	path:00500_10	Starch and sucrose metabolism	Carbohydrate Metabolism	0.0001272	17	9416;9401;79873;6597;6594;64135;641;51428;25788;23517;22907;2071;1665;1654;178;2821;5169;	2629;57733;2475;2645;3098;3099;3101;80201;2548;2595;642103;8972;6476;5167;5169;283209;7360;2997;2998;5236;55276;2538;57818;92579;2821;178;2632;276;277;278;279;280;5834;5836;5837;10847;10856;10973;1105;11056;1107;1108;11164;122402;131870;1653;1654;1655;1656;1659;1660;1663;1665;1763;1974;2068;2071;22907;23020;23064;23132;23400;23517;254552;25788;283927;317781;440081;4521;51202;51428;54456;54514;546…
A	cimetidine	path:00540_3	Lipopolysaccharide biosynthesis	Glycan Biosynthesis and Metabolism	0.000188395	16	23408;9416;9401;79873;6597;6594;64135;641;51428;25788;23517;22907;2071;1665;1654;79071;	114799;157570;24142;253558;340481;347516;51126;54898;60481;619373;79071;79829;80218;80339;8260;9197;79147;10847;10856;10973;1105;11056;1107;1108;11164;122402;131870;1653;1654;1655;1656;1659;1660;1663;1665;1763;1974;2068;2071;22907;23020;23064;23132;23400;23517;254552;25788;283927;317781;440081;4521;51202;51428;54456;54514;546;54606;54617;55308;57062;57089;57634;57696;57697;5965;60625;641;64135;65…
A	cimetidine	path:00540_6	Lipopolysaccharide biosynthesis	Glycan Biosynthesis and Metabolism	0.000188395	16	23408;9416;9401;79873;6597;6594;64135;641;51428;25788;23517;22907;2071;1665;1654;79071;	114799;157570;24142;253558;340481;347516;51126;54898;60481;619373;79071;79829;80218;80339;8260;9197;79147;10847;10856;10973;1105;11056;1107;1108;11164;122402;131870;1653;1654;1655;1656;1659;1660;1663;1665;1763;1974;2068;2071;22907;23020;23064;23132;23400;23517;254552;25788;283927;317781;440081;4521;51202;51428;54456;54514;546;54606;54617;55308;57062;57089;57634;57696;57697;5965;60625;641;64135;65…
A	cimetidine	path:00860_18	Porphyrin and chlorophyll metabolism	Metabolism of Cofactors and Vitamins	0.000649795	3	210;3145;211;	211;212;3145;210
A	cimetidine	path:00860_3	Porphyrin and chlorophyll metabolism	Metabolism of Cofactors and Vitamins	0.00155735	3	210;3145;211;	211;212;7390;3145;210
A	cimetidine	path:00260_6	Glycine, serine and threonine metabolism	Amino Acid Metabolism	0.00308988	6	23464;211;6301;51268;6897;2593;	189;2593;29958;875;2628;123283;6897;80222;51268;1757;54938;6301;51699;5723;6470;6472;1610;211;212;23464;10993;64902;2731;275;1738;27232;63826
A	cimetidine	path:00251_5	Glutamate metabolism	Amino Acid Metabolism	0.00323762	4	790;5471;2673;2752;	2752;2673;9945;5471;55191;8833;27165;2744;64841;790;55577;5859
A	cimetidine	path:00260_10	Glycine, serine and threonine metabolism	Amino Acid Metabolism	0.00753566	5	23464;211;6301;51268;6897;	189;875;2628;123283;6897;80222;51268;1757;54938;6301;51699;5723;6470;6472;1610;211;212;23464;10993;64902;2731;27232;63826
A	cimetidine	path:00230_13	Purine metabolism	Nucleotide Metabolism	0.00759715	17	5313;1716;27109;353;204;203;4940;4938;5423;11044;5442;5439;5438;5433;107;5147;5141;	158;471;87178;10846;27115;50940;5136;5137;5138;5139;5140;5141;5142;5143;5144;5147;5148;5149;5150;5151;5152;5153;8622;8654;107;108;109;111;112;113;114;115;196883;55811;10622;11128;171568;25885;30834;51082;51728;5430;5431;5432;5433;5434;5435;5436;5437;5438;5439;5440;5441;5442;55703;64425;661;84172;84265;9533;10514;10721;11044;11201;11232;27343;27434;353497;51426;54107;5422;5423;5424;5425;5426;5427;…
A	cimetidine	path:00230_4	Purine metabolism	Nucleotide Metabolism	0.00885485	2	2618;5471;	5471;2618;5198
A	cimetidine	path:00230_8	Purine metabolism	Nucleotide Metabolism	0.0096271	17	5313;1716;27109;353;204;203;4940;4938;5423;11044;5442;5439;5438;5433;107;5147;5141;	471;158;87178;10846;27115;50940;5136;5137;5138;5139;5140;5141;5142;5143;5144;5147;5148;5149;5150;5151;5152;5153;8622;8654;107;108;109;111;112;113;114;115;196883;55811;10622;11128;171568;25885;30834;51082;51728;5430;5431;5432;5433;5434;5435;5436;5437;5438;5439;5440;5441;5442;55703;64425;661;84172;84265;9533;10514;10721;11044;11201;11232;27343;27434;353497;51426;54107;5422;5423;5424;5425;5426;5427;…
A	cimetidine	path:00130_4	Ubiquinone and menaquinone biosynthesis	Metabolism of Cofactors and Vitamins	0.00981683	10	51079;4728;4722;4719;4713;4705;374291;51004;51451;27292;	10196;114049;117246;127253;131965;144233;196074;24140;27292;29960;3275;3276;51106;51409;51451;54496;55170;55178;55798;56341;60487;63899;751071;79066;79979;84274;9836;10229;51004;126328;374291;4535;4536;4537;4538;4539;4540;4541;4694;4695;4696;4697;4698;4700;4701;4702;4704;4705;4706;4707;4708;4709;4710;4711;4712;4713;4714;4715;4716;4717;4718;4719;4720;4722;4723;4724;4725;4726;4728;4729;4731;51079;5…
A	cisapride	path:00600_1	Sphingolipid metabolism	Lipid Metabolism	0.00475307	2	10558;8776;	166929;259230;130367;22876;29085;51095;51496;55613;64077;81537;84814;8776;8898;9107;9108;125981;340485;427;55331;56624;123099;1591;1592;8560;339221;55512;55627;6609;6610;54675;60496;81490;9791;64781;64748;79948;8611;8612;8613;9890;10558;55304;9517;2531;7368;2629;57704;7357;56848;8877;8879;2581;123803;22933;23408;23409;23410;23411;27163;51547;55350;8875
A	cisapride	path:00790_4	Folate biosynthesis	Metabolism of Cofactors and Vitamins	0.00798408	2	6595;1654;	2356;10847;10856;10973;1105;11056;1107;1108;11164;122402;131870;1653;1654;1655;1656;1659;1660;1663;1665;1763;1974;2068;2071;22907;23020;23064;23132;23400;23517;254552;25788;283927;317781;440081;4521;51202;51428;54456;54514;546;54606;54617;55308;57062;57089;57634;57696;57697;5965;60625;641;64135;652522;6594;6595;6597;728849;7486;79009;79039;79132;7919;79665;79873;8438;8467;84893;8607;8653;8886;927…
A	cisapride	path:00790_5	Folate biosynthesis	Metabolism of Cofactors and Vitamins	0.00817516	2	6595;1654;	10847;10856;10973;1105;11056;1107;1108;11164;122402;131870;1653;1654;1655;1656;1659;1660;1663;1665;1763;1974;2068;2071;22907;23020;23064;23132;23400;23517;254552;25788;283927;317781;440081;4521;51202;51428;54456;54514;546;54606;54617;55308;57062;57089;57634;57696;57697;5965;60625;641;64135;652522;6594;6595;6597;728849;7486;79009;79039;79132;7919;79665;79873;8438;8467;84893;8607;8653;8886;92797;94…
A	cisapride	path:00790_6	Folate biosynthesis	Metabolism of Cofactors and Vitamins	0.0083683	2	6595;1654;	10847;10856;10973;1105;11056;1107;1108;11164;122402;131870;1653;1654;1655;1656;1659;1660;1663;1665;1763;1974;2068;2071;22907;23020;23064;23132;23400;23517;254552;25788;283927;317781;440081;4521;51202;51428;54456;54514;546;54606;54617;55308;57062;57089;57634;57696;57697;5965;60625;641;64135;652522;6594;6595;6597;728849;7486;79009;79039;79132;7919;79665;79873;8438;8467;84893;8607;8653;8886;92797;94…
A	cisapride	path:00790_7	Folate biosynthesis	Metabolism of Cofactors and Vitamins	0.00856349	2	6595;1654;	10847;10856;10973;1105;11056;1107;1108;11164;122402;131870;1653;1654;1655;1656;1659;1660;1663;1665;1763;1974;2068;2071;22907;23020;23064;23132;23400;23517;254552;25788;283927;317781;440081;4521;51202;51428;54456;54514;546;54606;54617;55308;57062;57089;57634;57696;57697;5965;60625;641;64135;652522;6594;6595;6597;728849;7486;79009;79039;79132;7919;79665;79873;8438;8467;84893;8607;8653;8886;92797;94…
A	clotrimazole	path:00910_2	Nitrogen metabolism	Energy Metabolism	0.00172445	2	440;1491;	1373;275;374569;80150;2746;2747;51557;2752;27165;2744;1491;3034;440
A	clotrimazole	path:00271_8	Methionine metabolism	Amino Acid Metabolism	0.00638769	2	1491;2745;	64850;6898;2745;1491;875;4548;4141;92935;23743;635;27430;4143;4144;10768;191;23382;1786;1787;1788;1789;29947;259307;1352;27235;79947
A	clotrimazole	path:00260_8	Glycine, serine and threonine metabolism	Amino Acid Metabolism	0.00742702	2	211;1491;	189;875;1491;23761;2628;123283;6897;80222;29968;51268;1757;54938;6301;51699;5723;6470;6472;1610;211;212;23464;10993;64902;2731;275;27232;63826
A	colecalciferol	path:00271_2	Methionine metabolism	Amino Acid Metabolism	0.00989785	1	4144;	64850;6898;58478;4548;4141;92935;23743;635;27430;4143;4144;259307
A	dehydrocholic acid	path:00650_10	Butanoate metabolism	Carbohydrate Metabolism	0.00149037	1	3157;	3155;54511;3157;3158;38;39;5160;5161;5162
A	dehydrocholic acid	path:00072_1	Synthesis and degradation of ketone bodies	Lipid Metabolism	0.00165587	1	3157;	3157;3158;3155;54511;38;39;56898;622;5019;64064
A	dehydrocholic acid	path:00650_7	Butanoate metabolism	Carbohydrate Metabolism	0.00297908	1	3157;	56898;622;5019;64064;65985;3155;54511;3157;3158;38;39;1962;3028;3033;3295;5160;5161;5162
A	dehydrocholic acid	path:00280_2	Valine, leucine and isoleucine degradation	Amino Acid Metabolism	0.00314439	1	3157;	38;39;3157;3158;5019;64064;3155;54511;549;56922;64087;10449;30;3032;1962;3028;3033;3295;4329
A	dehydrocholic acid	path:00280_5	Valine, leucine and isoleucine degradation	Amino Acid Metabolism	0.00314439	1	3157;	38;39;3157;3158;5019;64064;3155;54511;549;10449;30;3032;1962;3028;3033;3295;5095;5096;4329
A	dehydrocholic acid	path:00280_3	Valine, leucine and isoleucine degradation	Amino Acid Metabolism	0.00330968	1	3157;	3157;3158;3155;54511;549;56922;64087;1892;1962;3030;3712;10449;30;3032;3028;3033;3295;4329;26275;34
A	dehydrocholic acid	path:00650_2	Butanoate metabolism	Carbohydrate Metabolism	0.00347495	1	3157;	217;218;219;223;224;501;56898;622;5019;64064;65985;3155;54511;3157;3158;38;39;1962;3028;3033;3295
A	dehydrocholic acid	path:00280_8	Valine, leucine and isoleucine degradation	Amino Acid Metabolism	0.00430098	1	3157;	38;39;3157;3158;3155;54511;10449;30;3032;1962;3028;3033;3295;84693;5095;5096;316;217;218;219;223;224;501;4329;18;11112
A	dehydrocholic acid	path:00280_6	Valine, leucine and isoleucine degradation	Amino Acid Metabolism	0.00463125	1	3157;	38;39;3157;3158;3155;54511;56922;64087;1892;1962;3030;10449;30;3032;3028;3033;3295;316;217;218;219;223;224;501;4329;18;11112;26275
A	dehydrocholic acid	path:00650_5	Butanoate metabolism	Carbohydrate Metabolism	0.00759997	1	3157;	5019;64064;65985;3157;3158;38;39;1962;3028;3033;3295;114799;157570;24142;253558;340481;347516;51126;54898;60481;619373;79071;79829;80218;80339;8260;9197;116236;126767;13;2098;221955;3340;51365;51400;57552;64579;747;80821;8228;8509;9348;9588;1892;3030;35
A	dehydrocholic acid	path:00650_3	Butanoate metabolism	Carbohydrate Metabolism	0.00776471	1	3157;	56898;622;5019;64064;65985;3155;54511;3157;3158;38;39;1962;3028;3033;3295;114799;157570;24142;253558;340481;347516;51126;54898;60481;619373;79071;79829;80218;80339;8260;9197;116236;126767;13;2098;221955;3340;51365;51400;57552;64579;747;80821;8228;8509;9348;9588
A	dehydrocholic acid	path:00650_4	Butanoate metabolism	Carbohydrate Metabolism	0.00809411	1	3157;	56898;622;5019;64064;65985;3155;54511;3157;3158;38;39;1962;3028;3033;3295;114799;157570;24142;253558;340481;347516;51126;54898;60481;619373;79071;79829;80218;80339;8260;9197;116236;126767;13;2098;221955;3340;51365;51400;57552;64579;747;80821;8228;8509;9348;9588;1892;3030
A	denatonium benzoate	path:00562_5	Inositol phosphate metabolism	Carbohydrate Metabolism	0.00545555	1	8394;	3628;51477;3612;3613;54928;5297;5298;55300;55361;138429;200576;23396;8394;8395;8396;5289;3633;4952;56623;8867;8871;9919
A	dexpanthenol	path:00650_10	Butanoate metabolism	Carbohydrate Metabolism	0.00297877	1	3157;	3155;54511;3157;3158;38;39;5160;5161;5162
A	dexpanthenol	path:00072_1	Synthesis and degradation of ketone bodies	Lipid Metabolism	0.00330927	1	3157;	3157;3158;3155;54511;38;39;56898;622;5019;64064
A	dexpanthenol	path:00650_7	Butanoate metabolism	Carbohydrate Metabolism	0.00594978	1	3157;	56898;622;5019;64064;65985;3155;54511;3157;3158;38;39;1962;3028;3033;3295;5160;5161;5162
A	dexpanthenol	path:00280_2	Valine, leucine and isoleucine degradation	Amino Acid Metabolism	0.00627941	1	3157;	38;39;3157;3158;5019;64064;3155;54511;549;56922;64087;10449;30;3032;1962;3028;3033;3295;4329
A	dexpanthenol	path:00280_5	Valine, leucine and isoleucine degradation	Amino Acid Metabolism	0.00627941	1	3157;	38;39;3157;3158;5019;64064;3155;54511;549;10449;30;3032;1962;3028;3033;3295;5095;5096;4329
A	dexpanthenol	path:00280_3	Valine, leucine and isoleucine degradation	Amino Acid Metabolism	0.00660895	1	3157;	3157;3158;3155;54511;549;56922;64087;1892;1962;3030;3712;10449;30;3032;3028;3033;3295;4329;26275;34
A	dexpanthenol	path:00650_2	Butanoate metabolism	Carbohydrate Metabolism	0.00693839	1	3157;	217;218;219;223;224;501;56898;622;5019;64064;65985;3155;54511;3157;3158;38;39;1962;3028;3033;3295
A	dexpanthenol	path:00562_5	Inositol phosphate metabolism	Carbohydrate Metabolism	0.00726774	1	8394;	3628;51477;3612;3613;54928;5297;5298;55300;55361;138429;200576;23396;8394;8395;8396;5289;3633;4952;56623;8867;8871;9919
A	dexpanthenol	path:00280_8	Valine, leucine and isoleucine degradation	Amino Acid Metabolism	0.00858417	1	3157;	38;39;3157;3158;3155;54511;10449;30;3032;1962;3028;3033;3295;84693;5095;5096;316;217;218;219;223;224;501;4329;18;11112
A	dexpanthenol	path:00280_6	Valine, leucine and isoleucine degradation	Amino Acid Metabolism	0.00924181	1	3157;	38;39;3157;3158;3155;54511;56922;64087;1892;1962;3030;10449;30;3032;3028;3033;3295;316;217;218;219;223;224;501;4329;18;11112;26275
A	diphemanil metilsulfate	path:00562_5	Inositol phosphate metabolism	Carbohydrate Metabolism	0.00998012	1	8394;	3628;51477;3612;3613;54928;5297;5298;55300;55361;138429;200576;23396;8394;8395;8396;5289;3633;4952;56623;8867;8871;9919
A	domperidone	path:00010_4	Glycolysis / Gluconeogenesis	Carbohydrate Metabolism	0.00122838	3	5230;2597;2023;	2023;2026;2027;441531;5223;5224;669;728188;2597;26330;5230;5232;97;98
A	domperidone	path:00030_4	Pentose phosphate pathway	Carbohydrate Metabolism	0.00473571	3	5226;6120;5631;	2821;64080;51071;221823;5631;5634;7086;8277;84076;22934;6120;226;229;230;5226;25796;9563;2539;414328;6888;5236;55276
A	domperidone	path:00251_1	Glutamate metabolism	Amino Acid Metabolism	0.00473571	3	2752;2058;2747;	7915;18;2746;2747;51557;137362;2805;2806;2875;84706;2729;2730;124454;2058;2571;2572;2752;113451;27165;2744;80834;8659
A	domperidone	path:00251_2	Glutamate metabolism	Amino Acid Metabolism	0.00473571	3	2752;2058;2747;	2746;2747;51557;137362;2805;2806;2875;84706;2937;2729;2730;124454;2058;2571;2572;2752;113451;27165;2744;80834;8659;2936
A	domperidone	path:00030_3	Pentose phosphate pathway	Carbohydrate Metabolism	0.00489913	2	5226;6120;	22934;6120;5226;25796;9563;2539;414328
A	domperidone	path:00030_1	Pentose phosphate pathway	Carbohydrate Metabolism	0.00538339	3	5226;6120;5631;	2821;64080;51071;221823;5631;5634;7086;8277;84076;22934;6120;226;229;230;5211;5213;5214;2203;8789;5226;6888;5236;55276
A	domperidone	path:00030_2	Pentose phosphate pathway	Carbohydrate Metabolism	0.00608169	3	5226;6120;5631;	2821;64080;51071;221823;5631;5634;7086;8277;84076;22934;6120;226;229;230;5211;5213;5214;2203;8789;5226;2539;6888;5236;55276
A	domperidone	path:00230_3	Purine metabolism	Nucleotide Metabolism	0.0064646	2	2618;5631;	221823;5631;5634;5471;2618;11164;53343;7226
A	domperidone	path:00230_17	Purine metabolism	Nucleotide Metabolism	0.0064646	2	2618;5631;	221823;5631;5634;5471;2618;11164;53343;7226
A	domperidone	path:00910_1	Nitrogen metabolism	Energy Metabolism	0.00683159	3	2752;2747;771;	1373;11238;23632;377677;759;760;761;762;763;765;766;767;768;771;275;374569;80150;2746;2747;51557;2752;27165;2744;1491;3034
A	domperidone	path:00030_5	Pentose phosphate pathway	Carbohydrate Metabolism	0.007634	3	5226;6120;5631;	2821;64080;51071;221823;5631;5634;7086;8277;84076;22934;6120;226;229;230;5211;5213;5214;2203;8789;5226;25796;9563;2539;6888;5236;55276
A	doxycycline	path:00790_4	Folate biosynthesis	Metabolism of Cofactors and Vitamins	0.00750617	6	248;9557;6595;6594;1660;1654;	2356;10847;10856;10973;1105;11056;1107;1108;11164;122402;131870;1653;1654;1655;1656;1659;1660;1663;1665;1763;1974;2068;2071;22907;23020;23064;23132;23400;23517;254552;25788;283927;317781;440081;4521;51202;51428;54456;54514;546;54606;54617;55308;57062;57089;57634;57696;57697;5965;60625;641;64135;652522;6594;6595;6597;728849;7486;79009;79039;79132;7919;79665;79873;8438;8467;84893;8607;8653;8886;927…
A	doxycycline	path:00790_5	Folate biosynthesis	Metabolism of Cofactors and Vitamins	0.00795759	6	248;9557;6595;6594;1660;1654;	10847;10856;10973;1105;11056;1107;1108;11164;122402;131870;1653;1654;1655;1656;1659;1660;1663;1665;1763;1974;2068;2071;22907;23020;23064;23132;23400;23517;254552;25788;283927;317781;440081;4521;51202;51428;54456;54514;546;54606;54617;55308;57062;57089;57634;57696;57697;5965;60625;641;64135;652522;6594;6595;6597;728849;7486;79009;79039;79132;7919;79665;79873;8438;8467;84893;8607;8653;8886;92797;94…
A	doxycycline	path:00790_6	Folate biosynthesis	Metabolism of Cofactors and Vitamins	0.00842823	6	248;9557;6595;6594;1660;1654;	10847;10856;10973;1105;11056;1107;1108;11164;122402;131870;1653;1654;1655;1656;1659;1660;1663;1665;1763;1974;2068;2071;22907;23020;23064;23132;23400;23517;254552;25788;283927;317781;440081;4521;51202;51428;54456;54514;546;54606;54617;55308;57062;57089;57634;57696;57697;5965;60625;641;64135;652522;6594;6595;6597;728849;7486;79009;79039;79132;7919;79665;79873;8438;8467;84893;8607;8653;8886;92797;94…
A	doxycycline	path:00790_7	Folate biosynthesis	Metabolism of Cofactors and Vitamins	0.00891849	6	248;9557;6595;6594;1660;1654;	10847;10856;10973;1105;11056;1107;1108;11164;122402;131870;1653;1654;1655;1656;1659;1660;1663;1665;1763;1974;2068;2071;22907;23020;23064;23132;23400;23517;254552;25788;283927;317781;440081;4521;51202;51428;54456;54514;546;54606;54617;55308;57062;57089;57634;57696;57697;5965;60625;641;64135;652522;6594;6595;6597;728849;7486;79009;79039;79132;7919;79665;79873;8438;8467;84893;8607;8653;8886;92797;94…
A	famotidine	path:00562_5	Inositol phosphate metabolism	Carbohydrate Metabolism	0.00907678	1	8394;	3628;51477;3612;3613;54928;5297;5298;55300;55361;138429;200576;23396;8394;8395;8396;5289;3633;4952;56623;8867;8871;9919
A	glibenclamide	path:00790_4	Folate biosynthesis	Metabolism of Cofactors and Vitamins	1.25874e-06	19	251;250;9416;8886;7919;6597;6595;51428;51202;4521;25788;23517;23400;22907;1665;1659;1654;10973;10856;	2356;10847;10856;10973;1105;11056;1107;1108;11164;122402;131870;1653;1654;1655;1656;1659;1660;1663;1665;1763;1974;2068;2071;22907;23020;23064;23132;23400;23517;254552;25788;283927;317781;440081;4521;51202;51428;54456;54514;546;54606;54617;55308;57062;57089;57634;57696;57697;5965;60625;641;64135;652522;6594;6595;6597;728849;7486;79009;79039;79132;7919;79665;79873;8438;8467;84893;8607;8653;8886;927…
A	glibenclamide	path:00790_5	Folate biosynthesis	Metabolism of Cofactors and Vitamins	1.53613e-06	19	251;250;9416;8886;7919;6597;6595;51428;51202;4521;25788;23517;23400;22907;1665;1659;1654;10973;10856;	10847;10856;10973;1105;11056;1107;1108;11164;122402;131870;1653;1654;1655;1656;1659;1660;1663;1665;1763;1974;2068;2071;22907;23020;23064;23132;23400;23517;254552;25788;283927;317781;440081;4521;51202;51428;54456;54514;546;54606;54617;55308;57062;57089;57634;57696;57697;5965;60625;641;64135;652522;6594;6595;6597;728849;7486;79009;79039;79132;7919;79665;79873;8438;8467;84893;8607;8653;8886;92797;94…
A	glibenclamide	path:00790_6	Folate biosynthesis	Metabolism of Cofactors and Vitamins	1.86789e-06	19	251;250;9416;8886;7919;6597;6595;51428;51202;4521;25788;23517;23400;22907;1665;1659;1654;10973;10856;	10847;10856;10973;1105;11056;1107;1108;11164;122402;131870;1653;1654;1655;1656;1659;1660;1663;1665;1763;1974;2068;2071;22907;23020;23064;23132;23400;23517;254552;25788;283927;317781;440081;4521;51202;51428;54456;54514;546;54606;54617;55308;57062;57089;57634;57696;57697;5965;60625;641;64135;652522;6594;6595;6597;728849;7486;79009;79039;79132;7919;79665;79873;8438;8467;84893;8607;8653;8886;92797;94…
A	glibenclamide	path:00790_7	Folate biosynthesis	Metabolism of Cofactors and Vitamins	2.26332e-06	19	251;250;9416;8886;7919;6597;6595;51428;51202;4521;25788;23517;23400;22907;1665;1659;1654;10973;10856;	10847;10856;10973;1105;11056;1107;1108;11164;122402;131870;1653;1654;1655;1656;1659;1660;1663;1665;1763;1974;2068;2071;22907;23020;23064;23132;23400;23517;254552;25788;283927;317781;440081;4521;51202;51428;54456;54514;546;54606;54617;55308;57062;57089;57634;57696;57697;5965;60625;641;64135;652522;6594;6595;6597;728849;7486;79009;79039;79132;7919;79665;79873;8438;8467;84893;8607;8653;8886;92797;94…
A	glibenclamide	path:00240_7	Pyrimidine metabolism	Nucleotide Metabolism	2.88499e-06	21	7372;1841;1854;1635;1633;5557;54974;5422;54107;6241;6240;54963;9583;1503;4833;5439;5438;5434;5432;5431;51728;	87178;10622;11128;171568;25885;30834;51082;51728;5430;5431;5432;5433;5434;5435;5436;5437;5438;5439;5440;5441;5442;55703;64425;661;84172;84265;9533;10201;29922;4830;4831;4832;4833;50808;129607;51727;1503;56474;377841;953;956;124583;955;957;9583;139596;54963;7371;83549;115024;22978;30833;4907;51251;56953;84618;93034;10587;7296;50484;6240;6241;10514;10721;11044;11201;11232;27343;27434;353497;51426;5…
A	glibenclamide	path:00240_2	Pyrimidine metabolism	Nucleotide Metabolism	8.75979e-06	21	1841;1854;1635;1633;5557;54974;5422;54107;6241;6240;54963;9583;1503;4833;5439;5438;5434;5432;5431;51728;7372;	7372;87178;10622;11128;171568;25885;30834;51082;51728;5430;5431;5432;5433;5434;5435;5436;5437;5438;5439;5440;5441;5442;55703;64425;661;84172;84265;9533;10201;29922;4830;4831;4832;4833;50808;129607;51727;1503;56474;377841;953;956;124583;955;957;9583;139596;54963;7371;83549;115024;22978;30833;4907;51251;56953;84618;93034;151531;7378;7374;1806;403314;57379;978;50484;6240;6241;10514;10721;11044;11201…
A	glibenclamide	path:00030_4	Pentose phosphate pathway	Carbohydrate Metabolism	5.51362e-05	8	25796;5226;229;22934;7086;5631;51071;2821;	2821;64080;51071;221823;5631;5634;7086;8277;84076;22934;6120;226;229;230;5226;25796;9563;2539;414328;6888;5236;55276
A	glibenclamide	path:00500_10	Starch and sucrose metabolism	Carbohydrate Metabolism	0.000141096	19	9416;8886;7919;6597;6595;51428;51202;4521;25788;23517;23400;22907;1665;1659;1654;10973;10856;5836;2821;	2629;57733;2475;2645;3098;3099;3101;80201;2548;2595;642103;8972;6476;5167;5169;283209;7360;2997;2998;5236;55276;2538;57818;92579;2821;178;2632;276;277;278;279;280;5834;5836;5837;10847;10856;10973;1105;11056;1107;1108;11164;122402;131870;1653;1654;1655;1656;1659;1660;1663;1665;1763;1974;2068;2071;22907;23020;23064;23132;23400;23517;254552;25788;283927;317781;440081;4521;51202;51428;54456;54514;546…
A	glibenclamide	path:00030_5	Pentose phosphate pathway	Carbohydrate Metabolism	0.00021155	8	25796;5226;229;22934;7086;5631;51071;2821;	2821;64080;51071;221823;5631;5634;7086;8277;84076;22934;6120;226;229;230;5211;5213;5214;2203;8789;5226;25796;9563;2539;6888;5236;55276
A	glibenclamide	path:00230_12	Purine metabolism	Nucleotide Metabolism	0.000439276	23	1633;509;9061;3251;9583;132;204;6241;6240;4833;29028;5557;54974;5422;54107;5439;5438;5434;5432;5431;51728;108;5147;	158;471;87178;10846;27115;50940;5136;5137;5138;5139;5140;5141;5142;5143;5144;5147;5148;5149;5150;5151;5152;5153;8622;8654;107;108;109;111;112;113;114;115;196883;55811;10622;11128;171568;25885;30834;51082;51728;5430;5431;5432;5433;5434;5435;5436;5437;5438;5439;5440;5441;5442;55703;64425;661;84172;84265;9533;10514;10721;11044;11201;11232;27343;27434;353497;51426;54107;5422;5423;5424;5425;5426;5427;…
A	glibenclamide	path:00540_3	Lipopolysaccharide biosynthesis	Glycan Biosynthesis and Metabolism	0.000540424	17	9416;8886;7919;6597;6595;51428;51202;4521;25788;23517;23400;22907;1665;1659;1654;10973;10856;	114799;157570;24142;253558;340481;347516;51126;54898;60481;619373;79071;79829;80218;80339;8260;9197;79147;10847;10856;10973;1105;11056;1107;1108;11164;122402;131870;1653;1654;1655;1656;1659;1660;1663;1665;1763;1974;2068;2071;22907;23020;23064;23132;23400;23517;254552;25788;283927;317781;440081;4521;51202;51428;54456;54514;546;54606;54617;55308;57062;57089;57634;57696;57697;5965;60625;641;64135;65…
A	glibenclamide	path:00540_6	Lipopolysaccharide biosynthesis	Glycan Biosynthesis and Metabolism	0.000540424	17	9416;8886;7919;6597;6595;51428;51202;4521;25788;23517;23400;22907;1665;1659;1654;10973;10856;	114799;157570;24142;253558;340481;347516;51126;54898;60481;619373;79071;79829;80218;80339;8260;9197;79147;10847;10856;10973;1105;11056;1107;1108;11164;122402;131870;1653;1654;1655;1656;1659;1660;1663;1665;1763;1974;2068;2071;22907;23020;23064;23132;23400;23517;254552;25788;283927;317781;440081;4521;51202;51428;54456;54514;546;54606;54617;55308;57062;57089;57634;57696;57697;5965;60625;641;64135;65…
A	glibenclamide	path:00130_4	Ubiquinone and menaquinone biosynthesis	Metabolism of Cofactors and Vitamins	0.000547195	14	51079;4728;4726;4722;4720;4719;4713;4705;4702;4700;4696;4694;27292;10196;	10196;114049;117246;127253;131965;144233;196074;24140;27292;29960;3275;3276;51106;51409;51451;54496;55170;55178;55798;56341;60487;63899;751071;79066;79979;84274;9836;10229;51004;126328;374291;4535;4536;4537;4538;4539;4540;4541;4694;4695;4696;4697;4698;4700;4701;4702;4704;4705;4706;4707;4708;4709;4710;4711;4712;4713;4714;4715;4716;4717;4718;4719;4720;4722;4723;4724;4725;4726;4728;4729;4731;51079;5…
A	glibenclamide	path:00030_1	Pentose phosphate pathway	Carbohydrate Metabolism	0.00056989	7	5226;229;22934;7086;5631;51071;2821;	2821;64080;51071;221823;5631;5634;7086;8277;84076;22934;6120;226;229;230;5211;5213;5214;2203;8789;5226;6888;5236;55276
A	glibenclamide	path:00030_6	Pentose phosphate pathway	Carbohydrate Metabolism	0.000718354	5	25796;5226;229;7086;51071;	51071;7086;8277;84076;226;229;230;5226;25796;9563;414328;6888
A	glibenclamide	path:00030_2	Pentose phosphate pathway	Carbohydrate Metabolism	0.000758282	7	5226;229;22934;7086;5631;51071;2821;	2821;64080;51071;221823;5631;5634;7086;8277;84076;22934;6120;226;229;230;5211;5213;5214;2203;8789;5226;2539;6888;5236;55276
A	glibenclamide	path:00230_13	Purine metabolism	Nucleotide Metabolism	0.00105921	22	1633;509;3251;9583;132;204;6241;6240;4833;29028;5557;54974;5422;54107;5439;5438;5434;5432;5431;51728;108;5147;	158;471;87178;10846;27115;50940;5136;5137;5138;5139;5140;5141;5142;5143;5144;5147;5148;5149;5150;5151;5152;5153;8622;8654;107;108;109;111;112;113;114;115;196883;55811;10622;11128;171568;25885;30834;51082;51728;5430;5431;5432;5433;5434;5435;5436;5437;5438;5439;5440;5441;5442;55703;64425;661;84172;84265;9533;10514;10721;11044;11201;11232;27343;27434;353497;51426;54107;5422;5423;5424;5425;5426;5427;…
A	glibenclamide	path:00230_8	Purine metabolism	Nucleotide Metabolism	0.00146745	22	1633;509;3251;9583;132;204;6241;6240;4833;29028;5557;54974;5422;54107;5439;5438;5434;5432;5431;51728;108;5147;	471;158;87178;10846;27115;50940;5136;5137;5138;5139;5140;5141;5142;5143;5144;5147;5148;5149;5150;5151;5152;5153;8622;8654;107;108;109;111;112;113;114;115;196883;55811;10622;11128;171568;25885;30834;51082;51728;5430;5431;5432;5433;5434;5435;5436;5437;5438;5439;5440;5441;5442;55703;64425;661;84172;84265;9533;10514;10721;11044;11201;11232;27343;27434;353497;51426;54107;5422;5423;5424;5425;5426;5427;…
A	glibenclamide	path:00260_6	Glycine, serine and threonine metabolism	Amino Acid Metabolism	0.00162955	7	63826;1738;211;6301;51268;6897;2593;	189;2593;29958;875;2628;123283;6897;80222;51268;1757;54938;6301;51699;5723;6470;6472;1610;211;212;23464;10993;64902;2731;275;1738;27232;63826
A	glibenclamide	path:00100_16	Biosynthesis of steroids	Lipid Metabolism	0.00272101	3	6713;2222;1595;	1718;1595;2222;6713;4047
A	glibenclamide	path:00100_5	Biosynthesis of steroids	Lipid Metabolism	0.00305528	4	6713;1595;55556;10682;	6309;10682;1717;55556;1718;1595;7108;6713;4047;6307
A	glibenclamide	path:00550_2	Peptidoglycan biosynthesis	Glycan Biosynthesis and Metabolism	0.00305528	4	9789;55611;10987;2752;	2752;10279;10987;28972;431705;55347;55611;60559;78990;9789
A	glibenclamide	path:00550_3	Peptidoglycan biosynthesis	Glycan Biosynthesis and Metabolism	0.00305528	4	9789;55611;10987;2752;	2752;10279;10987;28972;431705;55347;55611;60559;78990;9789
A	glibenclamide	path:00550_4	Peptidoglycan biosynthesis	Glycan Biosynthesis and Metabolism	0.00305528	4	9789;55611;10987;2752;	2752;10279;10987;28972;431705;55347;55611;60559;78990;9789
A	glibenclamide	path:00350_17	Tyrosine metabolism	Amino Acid Metabolism	0.00449984	2	201562;2184;	2184;201562
A	glibenclamide	path:00230_7	Purine metabolism	Nucleotide Metabolism	0.00472422	18	1633;509;3251;9583;132;204;6241;6240;4833;29028;5439;5438;5434;5432;5431;51728;108;5147;	471;158;10606;87178;10846;27115;50940;5136;5137;5138;5139;5140;5141;5142;5143;5144;5147;5148;5149;5150;5151;5152;5153;8622;8654;107;108;109;111;112;113;114;115;196883;55811;10622;11128;171568;25885;30834;51082;51728;5430;5431;5432;5433;5434;5435;5436;5437;5438;5439;5440;5441;5442;55703;64425;661;84172;84265;9533;377841;953;956;29028;954;10201;29922;4830;4831;4832;4833;50484;6240;6241;122481;15806…
A	glibenclamide	path:00900_1	Terpenoid biosynthesis	Biosynthesis of Secondary Metabolites	0.00517055	3	6713;2222;3422;	3422;91734;9453;2224;2222;6713
A	glibenclamide	path:00650_7	Butanoate metabolism	Carbohydrate Metabolism	0.00554043	5	5160;3295;39;3157;5019;	56898;622;5019;64064;65985;3155;54511;3157;3158;38;39;1962;3028;3033;3295;5160;5161;5162
A	glibenclamide	path:00280_5	Valine, leucine and isoleucine degradation	Amino Acid Metabolism	0.0071096	5	5096;3295;5019;3157;39;	38;39;3157;3158;5019;64064;3155;54511;549;10449;30;3032;1962;3028;3033;3295;5095;5096;4329
A	glibenclamide	path:00030_3	Pentose phosphate pathway	Carbohydrate Metabolism	0.0085987	3	25796;5226;22934;	22934;6120;5226;25796;9563;2539;414328
A	glibenclamide	path:00531_2	Glycosaminoglycan degradation	Glycan Biosynthesis and Metabolism	0.0085987	3	3074;10724;2799;	2799;2588;2720;3938;10724;3073;3074
A	glibenclamide	path:00020_1	Citrate cycle (TCA cycle)	Carbohydrate Metabolism	0.00896414	5	6390;3420;3418;8801;1738;	1738;4967;55526;55753;1743;283398;8801;8802;8803;3417;3418;3419;3420;3421;6389;6390;6391;6392;642502;651820
A	gliclazide	path:00650_10	Butanoate metabolism	Carbohydrate Metabolism	0.0048365	1	3157;	3155;54511;3157;3158;38;39;5160;5161;5162
A	gliclazide	path:00072_1	Synthesis and degradation of ketone bodies	Lipid Metabolism	0.00537255	1	3157;	3157;3158;3155;54511;38;39;56898;622;5019;64064
A	gliclazide	path:00650_7	Butanoate metabolism	Carbohydrate Metabolism	0.0096514	1	3157;	56898;622;5019;64064;65985;3155;54511;3157;3158;38;39;1962;3028;3033;3295;5160;5161;5162
A	gliquidone	path:00140_1	C21-Steroid hormone metabolism	Lipid Metabolism	1.7611e-05	2	1586;3284;	6718;1584;1585;3283;3284;1109;3290;3291;1589;1645;1583;1586
A	gliquidone	path:00040_3	Pentose and glucuronate interconversions	Carbohydrate Metabolism	0.00215223	1	231;	55556;6120;9942;231
A	gliquidone	path:00040_4	Pentose and glucuronate interconversions	Carbohydrate Metabolism	0.00215223	1	231;	55556;231;51181;51084
A	gliquidone	path:00040_7	Pentose and glucuronate interconversions	Carbohydrate Metabolism	0.00215223	1	231;	55556;6120;9942;231
A	gliquidone	path:00040_9	Pentose and glucuronate interconversions	Carbohydrate Metabolism	0.00215223	1	231;	6120;9942;231;51181
A	gliquidone	path:00040_10	Pentose and glucuronate interconversions	Carbohydrate Metabolism	0.00215223	1	231;	55556;9942;231;51181
A	gliquidone	path:00040_15	Pentose and glucuronate interconversions	Carbohydrate Metabolism	0.00215223	1	231;	55556;231;51181;51084
A	gliquidone	path:00561_5	Glycerolipid metabolism	Lipid Metabolism	0.00858328	1	231;	11343;256356;2710;2712;231;217;218;219;223;224;501;132158;10327;4023;2720;3938
A	glycopyrronium bromide	path:00562_5	Inositol phosphate metabolism	Carbohydrate Metabolism	0.0036402	1	8394;	3628;51477;3612;3613;54928;5297;5298;55300;55361;138429;200576;23396;8394;8395;8396;5289;3633;4952;56623;8867;8871;9919
A	glycopyrronium bromide	path:00562_6	Inositol phosphate metabolism	Carbohydrate Metabolism	0.00809411	1	8394;	9562;27124;3632;3636;51763;3706;3707;80271;3705;3628;138429;200576;23396;8394;8395;8396;113026;23007;23236;51196;5330;5331;5332;5333;5335;5336;84812;89869;9651;118672;27231;54981;55277;64122;5290;5291;5293;5294;253430;5728;93492;3633;4952;56623;8867;8871;9919;5305;79837
A	hesperetin	path:00790_4	Folate biosynthesis	Metabolism of Cofactors and Vitamins	0.00199351	5	6597;6595;57062;1660;1654;	2356;10847;10856;10973;1105;11056;1107;1108;11164;122402;131870;1653;1654;1655;1656;1659;1660;1663;1665;1763;1974;2068;2071;22907;23020;23064;23132;23400;23517;254552;25788;283927;317781;440081;4521;51202;51428;54456;54514;546;54606;54617;55308;57062;57089;57634;57696;57697;5965;60625;641;64135;652522;6594;6595;6597;728849;7486;79009;79039;79132;7919;79665;79873;8438;8467;84893;8607;8653;8886;927…
A	hesperetin	path:00790_5	Folate biosynthesis	Metabolism of Cofactors and Vitamins	0.00210426	5	6597;6595;57062;1660;1654;	10847;10856;10973;1105;11056;1107;1108;11164;122402;131870;1653;1654;1655;1656;1659;1660;1663;1665;1763;1974;2068;2071;22907;23020;23064;23132;23400;23517;254552;25788;283927;317781;440081;4521;51202;51428;54456;54514;546;54606;54617;55308;57062;57089;57634;57696;57697;5965;60625;641;64135;652522;6594;6595;6597;728849;7486;79009;79039;79132;7919;79665;79873;8438;8467;84893;8607;8653;8886;92797;94…
A	hesperetin	path:00790_6	Folate biosynthesis	Metabolism of Cofactors and Vitamins	0.00221942	5	6597;6595;57062;1660;1654;	10847;10856;10973;1105;11056;1107;1108;11164;122402;131870;1653;1654;1655;1656;1659;1660;1663;1665;1763;1974;2068;2071;22907;23020;23064;23132;23400;23517;254552;25788;283927;317781;440081;4521;51202;51428;54456;54514;546;54606;54617;55308;57062;57089;57634;57696;57697;5965;60625;641;64135;652522;6594;6595;6597;728849;7486;79009;79039;79132;7919;79665;79873;8438;8467;84893;8607;8653;8886;92797;94…
A	hesperetin	path:00790_7	Folate biosynthesis	Metabolism of Cofactors and Vitamins	0.00233911	5	6597;6595;57062;1660;1654;	10847;10856;10973;1105;11056;1107;1108;11164;122402;131870;1653;1654;1655;1656;1659;1660;1663;1665;1763;1974;2068;2071;22907;23020;23064;23132;23400;23517;254552;25788;283927;317781;440081;4521;51202;51428;54456;54514;546;54606;54617;55308;57062;57089;57634;57696;57697;5965;60625;641;64135;652522;6594;6595;6597;728849;7486;79009;79039;79132;7919;79665;79873;8438;8467;84893;8607;8653;8886;92797;94…
A	hesperetin	path:00550_2	Peptidoglycan biosynthesis	Glycan Biosynthesis and Metabolism	0.00509625	2	55611;2752;	2752;10279;10987;28972;431705;55347;55611;60559;78990;9789
A	hesperetin	path:00550_3	Peptidoglycan biosynthesis	Glycan Biosynthesis and Metabolism	0.00509625	2	55611;2752;	2752;10279;10987;28972;431705;55347;55611;60559;78990;9789
A	hesperetin	path:00550_4	Peptidoglycan biosynthesis	Glycan Biosynthesis and Metabolism	0.00509625	2	55611;2752;	2752;10279;10987;28972;431705;55347;55611;60559;78990;9789
A	hesperetin	path:00540_3	Lipopolysaccharide biosynthesis	Glycan Biosynthesis and Metabolism	0.00584116	5	6597;6595;57062;1660;1654;	114799;157570;24142;253558;340481;347516;51126;54898;60481;619373;79071;79829;80218;80339;8260;9197;79147;10847;10856;10973;1105;11056;1107;1108;11164;122402;131870;1653;1654;1655;1656;1659;1660;1663;1665;1763;1974;2068;2071;22907;23020;23064;23132;23400;23517;254552;25788;283927;317781;440081;4521;51202;51428;54456;54514;546;54606;54617;55308;57062;57089;57634;57696;57697;5965;60625;641;64135;65…
A	hesperetin	path:00540_6	Lipopolysaccharide biosynthesis	Glycan Biosynthesis and Metabolism	0.00584116	5	6597;6595;57062;1660;1654;	114799;157570;24142;253558;340481;347516;51126;54898;60481;619373;79071;79829;80218;80339;8260;9197;79147;10847;10856;10973;1105;11056;1107;1108;11164;122402;131870;1653;1654;1655;1656;1659;1660;1663;1665;1763;1974;2068;2071;22907;23020;23064;23132;23400;23517;254552;25788;283927;317781;440081;4521;51202;51428;54456;54514;546;54606;54617;55308;57062;57089;57634;57696;57697;5965;60625;641;64135;65…
A	hesperetin	path:00500_10	Starch and sucrose metabolism	Carbohydrate Metabolism	0.00765507	5	6597;6595;57062;1660;1654;	2629;57733;2475;2645;3098;3099;3101;80201;2548;2595;642103;8972;6476;5167;5169;283209;7360;2997;2998;5236;55276;2538;57818;92579;2821;178;2632;276;277;278;279;280;5834;5836;5837;10847;10856;10973;1105;11056;1107;1108;11164;122402;131870;1653;1654;1655;1656;1659;1660;1663;1665;1763;1974;2068;2071;22907;23020;23064;23132;23400;23517;254552;25788;283927;317781;440081;4521;51202;51428;54456;54514;546…
A	hesperidin	path:00400_6	Phenylalanine, tyrosine and tryptophan biosynthesis	Amino Acid Metabolism	0.00290876	2	2193;10667;	6898;259307;10056;10667;2193;5053;51067;8565;137362;2805;2806
A	hexetidine	path:00860_6	Porphyrin and chlorophyll metabolism	Metabolism of Cofactors and Vitamins	0.00456559	2	3162;2495;	1356;2495;94033;3162;3163;644;645;10720;10941;133688;167127;54490;54575;54576;54577;54578;54579;54600;54657;54658;54659;574537;7363;7364;7365;7366;7367;79799
A	hycanthone	path:00471_1	D-Glutamine and D-glutamate metabolism	Metabolism of Other Amino Acids	0.00181261	2	2744;27165;	2746;2747;51557;27165;2744
A	hycanthone	path:00271_9	Methionine metabolism	Amino Acid Metabolism	0.00280375	3	4144;4548;262;	64850;6898;6723;262;4548;4141;92935;23743;635;27430;4143;4144;10768;191;23382;1786;1787;1788;1789;29947;259307
A	hycanthone	path:00220_8	Urea cycle and metabolism of amino groups	Amino Acid Metabolism	0.00373809	2	6303;262;	4953;6723;79814;6611;262;112483;6303
A	hycanthone	path:00271_7	Methionine metabolism	Amino Acid Metabolism	0.00521177	3	4144;4548;262;	64850;6898;262;2745;875;4548;4141;92935;123263;23743;635;27430;4143;4144;10768;191;23382;1786;1787;1788;1789;29947;259307;1352;27235;79947
A	hyoscyamine	path:00640_2	Propanoate metabolism	Carbohydrate Metabolism	0.00399498	2	9524;39;	4329;84693;5095;5096;79611;55902;84532;4594;34;18;38;39;31;32;23417;1718;9524
A	hyoscyamine	path:00640_1	Propanoate metabolism	Carbohydrate Metabolism	0.00727078	2	9524;39;	4329;84693;5095;5096;79611;55902;84532;34;38;39;31;32;23417;160287;3939;3945;3948;92483;1892;1962;3030;1718;9524
A	hyoscyamine	path:00640_5	Propanoate metabolism	Carbohydrate Metabolism	0.00790289	2	9524;39;	4329;84693;5095;5096;79611;55902;84532;4594;34;26275;18;38;39;31;32;23417;10999;11000;11001;132949;376497;80221;1718;9524
A	hyoscyamine	path:00640_6	Propanoate metabolism	Carbohydrate Metabolism	0.00855885	2	9524;39;	4329;84693;5095;5096;79611;55902;84532;34;26275;38;39;31;32;23417;1892;1962;3030;10999;11000;11001;132949;376497;80221;1718;9524
A	lansoprazole	path:00150_2	Androgen and estrogen metabolism	Lipid Metabolism	1.10703e-05	3	3284;1545;1543;	10720;10941;133688;167127;54490;54575;54576;54577;54578;54579;54600;54657;54658;54659;574537;7363;7364;7365;7366;7367;79799;10229;51004;3292;3294;51144;51170;51478;7923;8630;6783;414;415;6718;6715;6716;79644;11283;113612;1543;1544;1545;1548;1549;1551;1553;1555;1557;1558;1559;1562;1565;1571;1572;1573;1576;1577;1580;1588;199974;260293;29785;57834;64816;66002;3293;8644;1109;3290;3291;1584;1585;3283;…
A	lansoprazole	path:00980_1	Metabolism of xenobiotics by cytochrome P450	Fluorene degradation	1.54402e-05	3	220;1545;1543;	11283;113612;1543;1544;1545;1548;1549;1551;1553;1555;1557;1558;1559;1562;1565;1571;1572;1573;1576;1577;1580;1588;199974;260293;29785;57834;64816;66002;119391;221357;2938;2939;2940;2941;2944;2946;2947;2948;2949;2950;2952;2953;2954;373156;4257;4258;4259;9446;10720;10941;133688;167127;54490;54575;54576;54577;54578;54579;54600;54657;54658;54659;574537;7363;7364;7365;7366;7367;79799;218;220;221;222;12…
A	lansoprazole	path:00140_1	C21-Steroid hormone metabolism	Lipid Metabolism	2.05405e-05	2	1586;3284;	6718;1584;1585;3283;3284;1109;3290;3291;1589;1645;1583;1586
A	lansoprazole	path:00150_1	Androgen and estrogen metabolism	Lipid Metabolism	2.57632e-05	3	3284;1545;1543;	10720;10941;133688;167127;54490;54575;54576;54577;54578;54579;54600;54657;54658;54659;574537;7363;7364;7365;7366;7367;79799;10196;114049;117246;127253;131965;144233;196074;24140;27292;29960;3275;3276;51106;51409;51451;54496;55170;55178;55798;56341;60487;63899;751071;79066;79979;84274;9836;10229;51004;3292;3294;51144;51170;51478;7923;8630;6783;414;415;6718;6715;6716;79644;11283;113612;1543;1544;15…
A	lansoprazole	path:00232_1	Caffeine metabolism	Biosynthesis of Secondary Metabolites	0.000143809	2	1545;1543;	11283;113612;1543;1544;1545;1548;1549;1551;1553;1555;1557;1558;1559;1562;1565;1571;1572;1573;1576;1577;1580;1588;199974;260293;29785;57834;64816;66002;7498;10;9
A	lansoprazole	path:00232_2	Caffeine metabolism	Biosynthesis of Secondary Metabolites	0.000143809	2	1545;1543;	11283;113612;1543;1544;1545;1548;1549;1551;1553;1555;1557;1558;1559;1562;1565;1571;1572;1573;1576;1577;1580;1588;199974;260293;29785;57834;64816;66002;7498;10;9
A	lansoprazole	path:00071_2	Fatty acid metabolism	Lipid Metabolism	0.00027816	2	1545;1543;	1579;284541;124;125;126;127;128;130;131;217;218;219;223;224;501;11283;113612;1543;1544;1545;1548;1549;1551;1553;1555;1557;1558;1559;1562;1565;1571;1572;1573;1576;1577;1580;1588;199974;260293;29785;57834;64816;66002
A	lansoprazole	path:00591_1	Linoleic acid metabolism	Lipid Metabolism	0.000423075	2	1545;1543;	11283;113612;1543;1544;1545;1548;1549;1551;1553;1555;1557;1558;1559;1562;1565;1571;1572;1573;1576;1577;1580;1588;199974;260293;29785;57834;64816;66002;246;247;100137049;123745;151056;255189;26279;283748;30814;391013;50487;5319;5320;5321;5322;64600;81579;8398;8399;84647;8605;8681;240;3992;9415
A	lansoprazole	path:00590_4	Arachidonic acid metabolism	Lipid Metabolism	0.000524269	2	1545;1543;	11283;113612;1543;1544;1545;1548;1549;1551;1553;1555;1557;1558;1559;1562;1565;1571;1572;1573;1576;1577;1580;1588;199974;260293;29785;57834;64816;66002;1579;284541;246;247;242;4051;8529;239;5742;5743;100137049;123745;151056;255189;26279;283748;30814;391013;50487;5319;5320;5321;5322;64600;81579;8398;8399;84647;8605;8681;240
A	lansoprazole	path:00361_2	gamma-Hexachlorocyclohexane degradation	Xenobiotics Biodegradation and Metabolism	0.000560361	2	1545;1543;	10229;51004;10170;10202;10901;115817;147015;201140;207063;25979;317749;51635;79758;9249;248;249;250;251;390928;51205;52;53;54;55;92370;93650;5444;5445;5446;123099;1591;1592;8560;11283;113612;1543;1544;1545;1548;1549;1551;1553;1555;1557;1558;1559;1562;1565;1571;1572;1573;1576;1577;1580;1588;199974;260293;29785;57834;64816;66002
A	lansoprazole	path:00590_3	Arachidonic acid metabolism	Lipid Metabolism	0.000737292	2	1545;1543;	2053;11283;113612;1543;1544;1545;1548;1549;1551;1553;1555;1557;1558;1559;1562;1565;1571;1572;1573;1576;1577;1580;1588;199974;260293;29785;57834;64816;66002;1579;284541;246;247;242;257202;2876;2877;2878;2879;2880;2882;493869;4051;8529;239;5742;5743;100137049;123745;151056;255189;26279;283748;30814;391013;50487;5319;5320;5321;5322;64600;81579;8398;8399;84647;8605;8681;240;4048;4056
A	lansoprazole	path:00590_6	Arachidonic acid metabolism	Lipid Metabolism	0.000737292	2	1545;1543;	11283;113612;1543;1544;1545;1548;1549;1551;1553;1555;1557;1558;1559;1562;1565;1571;1572;1573;1576;1577;1580;1588;199974;260293;29785;57834;64816;66002;1579;284541;246;247;242;4051;8529;239;5742;5743;100137049;123745;151056;255189;26279;283748;30814;391013;50487;5319;5320;5321;5322;64600;81579;8398;8399;84647;8605;8681;240;5740;10728;80142;9536;6916;8644;27306;5730;10901;873;874
A	lansoprazole	path:00380_1	Tryptophan metabolism	Amino Acid Metabolism	0.000758411	2	1545;1543;	259307;169355;3620;11283;113612;1543;1544;1545;1548;1549;1551;1553;1555;1557;1558;1559;1562;1565;1571;1572;1573;1576;1577;1580;1588;199974;260293;29785;57834;64816;66002;438;10196;114049;117246;127253;131965;144233;196074;24140;27292;29960;3275;3276;51106;51409;51451;54496;55170;55178;55798;56341;60487;63899;751071;79066;79979;84274;9836;15;4128;4129;1644;125061;8942;6999;121278;7166;10352;7453;1…
A	lansoprazole	path:00590_5	Arachidonic acid metabolism	Lipid Metabolism	0.000823515	2	1545;1543;	11283;113612;1543;1544;1545;1548;1549;1551;1553;1555;1557;1558;1559;1562;1565;1571;1572;1573;1576;1577;1580;1588;199974;260293;29785;57834;64816;66002;1579;284541;246;247;242;257202;2876;2877;2878;2879;2880;2882;493869;4051;8529;239;5742;5743;100137049;123745;151056;255189;26279;283748;30814;391013;50487;5319;5320;5321;5322;64600;81579;8398;8399;84647;8605;8681;240;4048;4056;124975;2678;2686;2687…
A	lansoprazole	path:00590_1	Arachidonic acid metabolism	Lipid Metabolism	0.00089123	2	1545;1543;	2053;11283;113612;1543;1544;1545;1548;1549;1551;1553;1555;1557;1558;1559;1562;1565;1571;1572;1573;1576;1577;1580;1588;199974;260293;29785;57834;64816;66002;1579;284541;246;247;242;257202;2876;2877;2878;2879;2880;2882;493869;4051;8529;239;5742;5743;100137049;123745;151056;255189;26279;283748;30814;391013;50487;5319;5320;5321;5322;64600;81579;8398;8399;84647;8605;8681;240;4048;4056;5740;10728;80142…
A	lansoprazole	path:00380_4	Tryptophan metabolism	Amino Acid Metabolism	0.00091438	2	1545;1543;	259307;169355;3620;11283;113612;1543;1544;1545;1548;1549;1551;1553;1555;1557;1558;1559;1562;1565;1571;1572;1573;1576;1577;1580;1588;199974;260293;29785;57834;64816;66002;438;10196;114049;117246;127253;131965;144233;196074;24140;27292;29960;3275;3276;51106;51409;51451;54496;55170;55178;55798;56341;60487;63899;751071;79066;79979;84274;9836;15;4128;4129;1644;125061;23498;8942;8564;6999;121278;7166;1…
A	lansoprazole	path:00380_2	Tryptophan metabolism	Amino Acid Metabolism	0.00108451	2	1545;1543;	259307;169355;3620;11283;113612;1543;1544;1545;1548;1549;1551;1553;1555;1557;1558;1559;1562;1565;1571;1572;1573;1576;1577;1580;1588;199974;260293;29785;57834;64816;66002;438;10196;114049;117246;127253;131965;144233;196074;24140;27292;29960;3275;3276;51106;51409;51451;54496;55170;55178;55798;56341;60487;63899;751071;79066;79979;84274;9836;15;4128;4129;1644;125061;23498;8942;8564;6999;121278;7166;1…
A	lansoprazole	path:00380_13	Tryptophan metabolism	Amino Acid Metabolism	0.00161686	2	1545;1543;	259307;169355;3620;11283;113612;1543;1544;1545;1548;1549;1551;1553;1555;1557;1558;1559;1562;1565;1571;1572;1573;1576;1577;1580;1588;199974;260293;29785;57834;64816;66002;438;10196;114049;117246;127253;131965;144233;196074;24140;27292;29960;3275;3276;51106;51409;51451;54496;55170;55178;55798;56341;60487;63899;751071;79066;79979;84274;9836;15;4128;4129;1644;6999;121278;7166;10352;7453;217;218;219;2…
A	lansoprazole	path:00380_3	Tryptophan metabolism	Amino Acid Metabolism	0.00167884	2	1545;1543;	259307;169355;3620;11283;113612;1543;1544;1545;1548;1549;1551;1553;1555;1557;1558;1559;1562;1565;1571;1572;1573;1576;1577;1580;1588;199974;260293;29785;57834;64816;66002;438;10196;114049;117246;127253;131965;144233;196074;24140;27292;29960;3275;3276;51106;51409;51451;54496;55170;55178;55798;56341;60487;63899;751071;79066;79979;84274;9836;15;4128;4129;1644;125061;8942;6999;121278;7166;10352;7453;2…
A	lansoprazole	path:00350_14	Tyrosine metabolism	Amino Acid Metabolism	0.00347459	1	220;	218;220;221;222;1312;220074
A	lasalocid	path:00100_15	Biosynthesis of steroids	Lipid Metabolism	0.0001272	2	3156;4597;	4597;10654;4598;3156
A	lasalocid	path:00100_6	Biosynthesis of steroids	Lipid Metabolism	0.000751692	2	6307;6713;	6309;10682;1717;1718;1595;7108;6713;4047;6307
A	lasalocid	path:00100_5	Biosynthesis of steroids	Lipid Metabolism	0.000936768	2	6307;6713;	6309;10682;1717;55556;1718;1595;7108;6713;4047;6307
A	lidocaine	path:00750_2	Vitamin B6 metabolism	Metabolism of Cofactors and Vitamins	0.00236093	1	29968;	29968
A	loperamide	path:00100_15	Biosynthesis of steroids	Lipid Metabolism	4.98238e-08	3	3156;4598;4597;	4597;10654;4598;3156
A	loperamide	path:00100_18	Biosynthesis of steroids	Lipid Metabolism	5.45153e-05	2	51478;6307;	1718;7108;50814;6307;51478
A	loperamide	path:00100_14	Biosynthesis of steroids	Lipid Metabolism	0.000114135	2	4598;4597;	3422;91734;2224;9453;4597;10654;4598
A	loperamide	path:00100_6	Biosynthesis of steroids	Lipid Metabolism	0.000195066	2	6307;6713;	6309;10682;1717;1718;1595;7108;6713;4047;6307
A	loperamide	path:00100_5	Biosynthesis of steroids	Lipid Metabolism	0.000243463	2	6307;6713;	6309;10682;1717;55556;1718;1595;7108;6713;4047;6307
A	mebeverine	path:00010_2	Glycolysis / Gluconeogenesis	Carbohydrate Metabolism	0.00372254	1	3945;	5160;5161;5162;160287;3939;3945;3948;92483;5313;5315;2023;2026;2027;441531;5223;5224;669;728188
A	mebeverine	path:00562_5	Inositol phosphate metabolism	Carbohydrate Metabolism	0.00454827	1	8394;	3628;51477;3612;3613;54928;5297;5298;55300;55361;138429;200576;23396;8394;8395;8396;5289;3633;4952;56623;8867;8871;9919
A	mebeverine	path:00640_1	Propanoate metabolism	Carbohydrate Metabolism	0.00475461	1	3945;	4329;84693;5095;5096;79611;55902;84532;34;38;39;31;32;23417;160287;3939;3945;3948;92483;1892;1962;3030;1718;9524
A	mebeverine	path:00010_1	Glycolysis / Gluconeogenesis	Carbohydrate Metabolism	0.00722809	1	3945;	217;218;219;223;224;501;55902;79611;84532;220;221;222;10327;124;125;126;127;128;130;131;5160;5161;5162;1737;160287;3939;3945;3948;92483;5313;5315;2023;2026;2027;1738
A	mebeverine	path:00620_1	Pyruvate metabolism	Carbohydrate Metabolism	0.00887434	1	3945;	5105;5106;5313;5315;231;2739;197257;3029;84264;5091;4200;10873;4199;4190;4191;160287;3939;3945;3948;92483;55902;79611;84532;134526;217;218;219;223;224;501;38;39;31;32;100037417;9380;5160;5161;5162;1737;1738;97;98
A	mebeverine	path:00272_1	Cysteine metabolism	Amino Acid Metabolism	0.00907997	1	3945;	10993;100134314;10090;10164;113189;23563;25830;266722;27233;27284;3340;4166;442038;64090;64377;64579;64711;6819;728969;79690;83539;8509;89792;90161;9348;9394;9435;9486;9653;9951;137362;2805;2806;213;79587;833;1491;4357;1036;160287;3939;3945;3948;92483
A	mepenzolate bromide	path:00790_4	Folate biosynthesis	Metabolism of Cofactors and Vitamins	0.00702438	3	546;1660;1108;	2356;10847;10856;10973;1105;11056;1107;1108;11164;122402;131870;1653;1654;1655;1656;1659;1660;1663;1665;1763;1974;2068;2071;22907;23020;23064;23132;23400;23517;254552;25788;283927;317781;440081;4521;51202;51428;54456;54514;546;54606;54617;55308;57062;57089;57634;57696;57697;5965;60625;641;64135;652522;6594;6595;6597;728849;7486;79009;79039;79132;7919;79665;79873;8438;8467;84893;8607;8653;8886;927…
A	mepenzolate bromide	path:00790_5	Folate biosynthesis	Metabolism of Cofactors and Vitamins	0.00726595	3	546;1660;1108;	10847;10856;10973;1105;11056;1107;1108;11164;122402;131870;1653;1654;1655;1656;1659;1660;1663;1665;1763;1974;2068;2071;22907;23020;23064;23132;23400;23517;254552;25788;283927;317781;440081;4521;51202;51428;54456;54514;546;54606;54617;55308;57062;57089;57634;57696;57697;5965;60625;641;64135;652522;6594;6595;6597;728849;7486;79009;79039;79132;7919;79665;79873;8438;8467;84893;8607;8653;8886;92797;94…
A	mepenzolate bromide	path:00790_6	Folate biosynthesis	Metabolism of Cofactors and Vitamins	0.0075124	3	546;1660;1108;	10847;10856;10973;1105;11056;1107;1108;11164;122402;131870;1653;1654;1655;1656;1659;1660;1663;1665;1763;1974;2068;2071;22907;23020;23064;23132;23400;23517;254552;25788;283927;317781;440081;4521;51202;51428;54456;54514;546;54606;54617;55308;57062;57089;57634;57696;57697;5965;60625;641;64135;652522;6594;6595;6597;728849;7486;79009;79039;79132;7919;79665;79873;8438;8467;84893;8607;8653;8886;92797;94…
A	mepenzolate bromide	path:00790_7	Folate biosynthesis	Metabolism of Cofactors and Vitamins	0.00776375	3	546;1660;1108;	10847;10856;10973;1105;11056;1107;1108;11164;122402;131870;1653;1654;1655;1656;1659;1660;1663;1665;1763;1974;2068;2071;22907;23020;23064;23132;23400;23517;254552;25788;283927;317781;440081;4521;51202;51428;54456;54514;546;54606;54617;55308;57062;57089;57634;57696;57697;5965;60625;641;64135;652522;6594;6595;6597;728849;7486;79009;79039;79132;7919;79665;79873;8438;8467;84893;8607;8653;8886;92797;94…
A	methapyrilene	path:00260_2	Glycine, serine and threonine metabolism	Amino Acid Metabolism	0.003749	2	9682;23030;	100130224;100133760;10765;112399;121642;221037;221120;23030;23081;23135;23210;51780;54583;54681;55239;55693;55818;5927;7403;7404;8242;8284;9682
A	methapyrilene	path:00904_1	Diterpenoid biosynthesis	Biosynthesis of Secondary Metabolites	0.003749	2	9682;23030;	100130224;100133760;10765;112399;121642;221037;221120;23030;23081;23135;23210;51780;54583;54681;55239;55693;55818;5927;7403;7404;8242;8284;9682
A	metronidazole	path:00790_5	Folate biosynthesis	Metabolism of Cofactors and Vitamins	1.7917e-05	19	251;250;248;2643;954;9400;8886;6597;6595;6594;641;57634;57062;283927;1663;1654;1107;10856;10847;	10847;10856;10973;1105;11056;1107;1108;11164;122402;131870;1653;1654;1655;1656;1659;1660;1663;1665;1763;1974;2068;2071;22907;23020;23064;23132;23400;23517;254552;25788;283927;317781;440081;4521;51202;51428;54456;54514;546;54606;54617;55308;57062;57089;57634;57696;57697;5965;60625;641;64135;652522;6594;6595;6597;728849;7486;79009;79039;79132;7919;79665;79873;8438;8467;84893;8607;8653;8886;92797;94…
A	metronidazole	path:00790_6	Folate biosynthesis	Metabolism of Cofactors and Vitamins	2.15206e-05	19	251;250;248;2643;954;9400;8886;6597;6595;6594;641;57634;57062;283927;1663;1654;1107;10856;10847;	10847;10856;10973;1105;11056;1107;1108;11164;122402;131870;1653;1654;1655;1656;1659;1660;1663;1665;1763;1974;2068;2071;22907;23020;23064;23132;23400;23517;254552;25788;283927;317781;440081;4521;51202;51428;54456;54514;546;54606;54617;55308;57062;57089;57634;57696;57697;5965;60625;641;64135;652522;6594;6595;6597;728849;7486;79009;79039;79132;7919;79665;79873;8438;8467;84893;8607;8653;8886;92797;94…
A	metronidazole	path:00790_7	Folate biosynthesis	Metabolism of Cofactors and Vitamins	2.57585e-05	19	251;250;248;2643;954;9400;8886;6597;6595;6594;641;57634;57062;283927;1663;1654;1107;10856;10847;	10847;10856;10973;1105;11056;1107;1108;11164;122402;131870;1653;1654;1655;1656;1659;1660;1663;1665;1763;1974;2068;2071;22907;23020;23064;23132;23400;23517;254552;25788;283927;317781;440081;4521;51202;51428;54456;54514;546;54606;54617;55308;57062;57089;57634;57696;57697;5965;60625;641;64135;652522;6594;6595;6597;728849;7486;79009;79039;79132;7919;79665;79873;8438;8467;84893;8607;8653;8886;92797;94…
A	metronidazole	path:00790_4	Folate biosynthesis	Metabolism of Cofactors and Vitamins	5.3497e-05	18	251;250;248;954;9400;8886;6597;6595;6594;641;57634;57062;283927;1663;1654;1107;10856;10847;	2356;10847;10856;10973;1105;11056;1107;1108;11164;122402;131870;1653;1654;1655;1656;1659;1660;1663;1665;1763;1974;2068;2071;22907;23020;23064;23132;23400;23517;254552;25788;283927;317781;440081;4521;51202;51428;54456;54514;546;54606;54617;55308;57062;57089;57634;57696;57697;5965;60625;641;64135;652522;6594;6595;6597;728849;7486;79009;79039;79132;7919;79665;79873;8438;8467;84893;8607;8653;8886;927…
A	metronidazole	path:00230_7	Purine metabolism	Nucleotide Metabolism	0.00272848	21	1633;5313;521;2984;7498;955;4860;204;4833;954;953;5442;5439;5437;5436;5434;5430;107;5147;5143;5142;	471;158;10606;87178;10846;27115;50940;5136;5137;5138;5139;5140;5141;5142;5143;5144;5147;5148;5149;5150;5151;5152;5153;8622;8654;107;108;109;111;112;113;114;115;196883;55811;10622;11128;171568;25885;30834;51082;51728;5430;5431;5432;5433;5434;5435;5436;5437;5438;5439;5440;5441;5442;55703;64425;661;84172;84265;9533;377841;953;956;29028;954;10201;29922;4830;4831;4832;4833;50484;6240;6241;122481;15806…
A	metronidazole	path:00500_10	Starch and sucrose metabolism	Carbohydrate Metabolism	0.00285738	18	954;9400;8886;6597;6595;6594;641;57634;57062;283927;1663;1654;1107;10856;10847;7360;80201;57733;	2629;57733;2475;2645;3098;3099;3101;80201;2548;2595;642103;8972;6476;5167;5169;283209;7360;2997;2998;5236;55276;2538;57818;92579;2821;178;2632;276;277;278;279;280;5834;5836;5837;10847;10856;10973;1105;11056;1107;1108;11164;122402;131870;1653;1654;1655;1656;1659;1660;1663;1665;1763;1974;2068;2071;22907;23020;23064;23132;23400;23517;254552;25788;283927;317781;440081;4521;51202;51428;54456;54514;546…
A	metronidazole	path:00540_3	Lipopolysaccharide biosynthesis	Glycan Biosynthesis and Metabolism	0.00338516	17	8875;954;9400;8886;6597;6595;6594;641;57634;57062;283927;1663;1654;1107;10856;10847;54898;	114799;157570;24142;253558;340481;347516;51126;54898;60481;619373;79071;79829;80218;80339;8260;9197;79147;10847;10856;10973;1105;11056;1107;1108;11164;122402;131870;1653;1654;1655;1656;1659;1660;1663;1665;1763;1974;2068;2071;22907;23020;23064;23132;23400;23517;254552;25788;283927;317781;440081;4521;51202;51428;54456;54514;546;54606;54617;55308;57062;57089;57634;57696;57697;5965;60625;641;64135;65…
A	metronidazole	path:00540_6	Lipopolysaccharide biosynthesis	Glycan Biosynthesis and Metabolism	0.00338516	17	8875;954;9400;8886;6597;6595;6594;641;57634;57062;283927;1663;1654;1107;10856;10847;54898;	114799;157570;24142;253558;340481;347516;51126;54898;60481;619373;79071;79829;80218;80339;8260;9197;79147;10847;10856;10973;1105;11056;1107;1108;11164;122402;131870;1653;1654;1655;1656;1659;1660;1663;1665;1763;1974;2068;2071;22907;23020;23064;23132;23400;23517;254552;25788;283927;317781;440081;4521;51202;51428;54456;54514;546;54606;54617;55308;57062;57089;57634;57696;57697;5965;60625;641;64135;65…
A	metronidazole	path:00010_1	Glycolysis / Gluconeogenesis	Carbohydrate Metabolism	0.00531405	8	2027;5313;3948;1737;131;221;219;218;	217;218;219;223;224;501;55902;79611;84532;220;221;222;10327;124;125;126;127;128;130;131;5160;5161;5162;1737;160287;3939;3945;3948;92483;5313;5315;2023;2026;2027;1738
A	metronidazole	path:00230_8	Purine metabolism	Nucleotide Metabolism	0.00551595	23	1633;5313;521;2984;7498;955;4860;204;4833;954;953;5558;4938;5442;5439;5437;5436;5434;5430;107;5147;5143;5142;	471;158;87178;10846;27115;50940;5136;5137;5138;5139;5140;5141;5142;5143;5144;5147;5148;5149;5150;5151;5152;5153;8622;8654;107;108;109;111;112;113;114;115;196883;55811;10622;11128;171568;25885;30834;51082;51728;5430;5431;5432;5433;5434;5435;5436;5437;5438;5439;5440;5441;5442;55703;64425;661;84172;84265;9533;10514;10721;11044;11201;11232;27343;27434;353497;51426;54107;5422;5423;5424;5425;5426;5427;…
A	metronidazole	path:00380_2	Tryptophan metabolism	Amino Acid Metabolism	0.00693706	14	219;218;7453;23498;79979;3276;27292;24140;10196;438;1588;1573;1562;1545;	259307;169355;3620;11283;113612;1543;1544;1545;1548;1549;1551;1553;1555;1557;1558;1559;1562;1565;1571;1572;1573;1576;1577;1580;1588;199974;260293;29785;57834;64816;66002;438;10196;114049;117246;127253;131965;144233;196074;24140;27292;29960;3275;3276;51106;51409;51451;54496;55170;55178;55798;56341;60487;63899;751071;79066;79979;84274;9836;15;4128;4129;1644;125061;23498;8942;8564;6999;121278;7166;1…
A	metronidazole	path:00230_13	Purine metabolism	Nucleotide Metabolism	0.00822413	22	1633;5313;521;2984;58497;955;204;4833;954;953;5558;4938;5442;5439;5437;5436;5434;5430;107;5147;5143;5142;	158;471;87178;10846;27115;50940;5136;5137;5138;5139;5140;5141;5142;5143;5144;5147;5148;5149;5150;5151;5152;5153;8622;8654;107;108;109;111;112;113;114;115;196883;55811;10622;11128;171568;25885;30834;51082;51728;5430;5431;5432;5433;5434;5435;5436;5437;5438;5439;5440;5441;5442;55703;64425;661;84172;84265;9533;10514;10721;11044;11201;11232;27343;27434;353497;51426;54107;5422;5423;5424;5425;5426;5427;…
A	metronidazole	path:00280_1	Valine, leucine and isoleucine degradation	Amino Acid Metabolism	0.0083489	4	35;1629;3712;594;	593;594;1738;3712;586;587;36;1629;259307;34;35
A	minocycline	path:00100_6	Biosynthesis of steroids	Lipid Metabolism	1.40657e-06	3	6307;6713;1718;	6309;10682;1717;1718;1595;7108;6713;4047;6307
A	minocycline	path:00100_5	Biosynthesis of steroids	Lipid Metabolism	2.00564e-06	3	6307;6713;1718;	6309;10682;1717;55556;1718;1595;7108;6713;4047;6307
A	minocycline	path:00260_8	Glycine, serine and threonine metabolism	Amino Acid Metabolism	4.73632e-05	3	5723;29968;1491;	189;875;1491;23761;2628;123283;6897;80222;29968;51268;1757;54938;6301;51699;5723;6470;6472;1610;211;212;23464;10993;64902;2731;275;27232;63826
A	minocycline	path:00100_16	Biosynthesis of steroids	Lipid Metabolism	6.66763e-05	2	6713;1718;	1718;1595;2222;6713;4047
A	minocycline	path:00100_18	Biosynthesis of steroids	Lipid Metabolism	6.66763e-05	2	6307;1718;	1718;7108;50814;6307;51478
A	minocycline	path:00100_2	Biosynthesis of steroids	Lipid Metabolism	0.000238423	2	6307;1718;	6309;10682;1717;55556;1718;1595;7108;4047;6307
A	minocycline	path:00100_17	Biosynthesis of steroids	Lipid Metabolism	0.000238423	2	6307;1718;	6309;10682;1717;1718;1595;7108;4047;50814;6307
A	minocycline	path:00260_5	Glycine, serine and threonine metabolism	Amino Acid Metabolism	0.000513116	2	5723;29968;	132158;189;26227;875;29968;54938;6301;51699;5723;6470;6472;10993;63826
A	minocycline	path:00910_2	Nitrogen metabolism	Energy Metabolism	0.000513116	2	440;1491;	1373;275;374569;80150;2746;2747;51557;2752;27165;2744;1491;3034;440
A	minocycline	path:00061_1	Fatty acid biosynthesis	Lipid Metabolism	0.000597629	2	1718;2194;	2194;55301;10434;127018;26027;54764;55432;1718;9524;201562;54995;27349;31;32
A	minocycline	path:01040_2	Biosynthesis of unsaturated fatty acids	Lipid Metabolism	0.00225533	2	1718;2194;	112724;130752;145226;157506;50700;51109;51144;57016;57665;5959;80270;84869;8608;93517;2194;51;8310;51102;55825;1718;9524;1892;1962;3030;10449;30;3032
A	minocycline	path:00750_2	Vitamin B6 metabolism	Metabolism of Cofactors and Vitamins	0.00260945	1	29968;	29968
A	minocycline	path:00364_1	Fluorobenzoate degradation	Xenobiotics Biodegradation and Metabolism	0.0052122	1	1718;	1718;9524
A	minocycline	path:00364_3	Fluorobenzoate degradation	Xenobiotics Biodegradation and Metabolism	0.0052122	1	1718;	1718;9524
A	minocycline	path:00380_12	Tryptophan metabolism	Amino Acid Metabolism	0.0052122	1	1718;	1718;9524
A	minocycline	path:00272_1	Cysteine metabolism	Amino Acid Metabolism	0.00590773	2	1491;833;	10993;100134314;10090;10164;113189;23563;25830;266722;27233;27284;3340;4166;442038;64090;64377;64579;64711;6819;728969;79690;83539;8509;89792;90161;9348;9394;9435;9486;9653;9951;137362;2805;2806;213;79587;833;1491;4357;1036;160287;3939;3945;3948;92483
A	minocycline	path:00364_2	Fluorobenzoate degradation	Xenobiotics Biodegradation and Metabolism	0.00780827	1	1718;	134147;1718;9524
A	minocycline	path:01040_1	Biosynthesis of unsaturated fatty acids	Lipid Metabolism	0.00942627	2	1718;2194;	112724;130752;145226;157506;50700;51109;51144;57016;57665;5959;80270;84869;8608;93517;2194;10434;127018;26027;54764;55432;6319;79966;201562;51102;55825;1718;9524;1892;1962;3030;114799;157570;24142;253558;340481;347516;51126;54898;60481;619373;79071;79829;80218;80339;8260;9197;10005;10965;11332;122970;570;641371;641372;10449;30;3032
A	nadide	path:00590_7	Arachidonic acid metabolism	Lipid Metabolism	1.01686e-05	2	9536;5743;	5742;5743;5740;10728;80142;9536;6916;27306;5730;10901;873;874
A	nadide	path:00590_6	Arachidonic acid metabolism	Lipid Metabolism	0.000367341	2	9536;5743;	11283;113612;1543;1544;1545;1548;1549;1551;1553;1555;1557;1558;1559;1562;1565;1571;1572;1573;1576;1577;1580;1588;199974;260293;29785;57834;64816;66002;1579;284541;246;247;242;4051;8529;239;5742;5743;100137049;123745;151056;255189;26279;283748;30814;391013;50487;5319;5320;5321;5322;64600;81579;8398;8399;84647;8605;8681;240;5740;10728;80142;9536;6916;8644;27306;5730;10901;873;874
A	nadide	path:00590_1	Arachidonic acid metabolism	Lipid Metabolism	0.00044438	2	9536;5743;	2053;11283;113612;1543;1544;1545;1548;1549;1551;1553;1555;1557;1558;1559;1562;1565;1571;1572;1573;1576;1577;1580;1588;199974;260293;29785;57834;64816;66002;1579;284541;246;247;242;257202;2876;2877;2878;2879;2880;2882;493869;4051;8529;239;5742;5743;100137049;123745;151056;255189;26279;283748;30814;391013;50487;5319;5320;5321;5322;64600;81579;8398;8399;84647;8605;8681;240;4048;4056;5740;10728;80142…
A	neomycin	path:00562_5	Inositol phosphate metabolism	Carbohydrate Metabolism	0.00998012	1	8394;	3628;51477;3612;3613;54928;5297;5298;55300;55361;138429;200576;23396;8394;8395;8396;5289;3633;4952;56623;8867;8871;9919
A	nifuroxazide	path:00980_1	Metabolism of xenobiotics by cytochrome P450	Fluorene degradation	0.00037323	4	8644;1646;1645;1545;	11283;113612;1543;1544;1545;1548;1549;1551;1553;1555;1557;1558;1559;1562;1565;1571;1572;1573;1576;1577;1580;1588;199974;260293;29785;57834;64816;66002;119391;221357;2938;2939;2940;2941;2944;2946;2947;2948;2949;2950;2952;2953;2954;373156;4257;4258;4259;9446;10720;10941;133688;167127;54490;54575;54576;54577;54578;54579;54600;54657;54658;54659;574537;7363;7364;7365;7366;7367;79799;218;220;221;222;12…
A	nystatin	path:00750_2	Vitamin B6 metabolism	Metabolism of Cofactors and Vitamins	0.00294081	1	29968;	29968
A	nystatin	path:00232_1	Caffeine metabolism	Biosynthesis of Secondary Metabolites	0.00375227	2	1545;1543;	11283;113612;1543;1544;1545;1548;1549;1551;1553;1555;1557;1558;1559;1562;1565;1571;1572;1573;1576;1577;1580;1588;199974;260293;29785;57834;64816;66002;7498;10;9
A	nystatin	path:00232_2	Caffeine metabolism	Biosynthesis of Secondary Metabolites	0.00375227	2	1545;1543;	11283;113612;1543;1544;1545;1548;1549;1551;1553;1555;1557;1558;1559;1562;1565;1571;1572;1573;1576;1577;1580;1588;199974;260293;29785;57834;64816;66002;7498;10;9
A	nystatin	path:00071_2	Fatty acid metabolism	Lipid Metabolism	0.00712296	2	1545;1543;	1579;284541;124;125;126;127;128;130;131;217;218;219;223;224;501;11283;113612;1543;1544;1545;1548;1549;1551;1553;1555;1557;1558;1559;1562;1565;1571;1572;1573;1576;1577;1580;1588;199974;260293;29785;57834;64816;66002
A	omeprazole	path:00980_1	Metabolism of xenobiotics by cytochrome P450	Fluorene degradation	4.76146e-05	3	220;1545;1543;	11283;113612;1543;1544;1545;1548;1549;1551;1553;1555;1557;1558;1559;1562;1565;1571;1572;1573;1576;1577;1580;1588;199974;260293;29785;57834;64816;66002;119391;221357;2938;2939;2940;2941;2944;2946;2947;2948;2949;2950;2952;2953;2954;373156;4257;4258;4259;9446;10720;10941;133688;167127;54490;54575;54576;54577;54578;54579;54600;54657;54658;54659;574537;7363;7364;7365;7366;7367;79799;218;220;221;222;12…
A	omeprazole	path:00232_1	Caffeine metabolism	Biosynthesis of Secondary Metabolites	0.000298822	2	1545;1543;	11283;113612;1543;1544;1545;1548;1549;1551;1553;1555;1557;1558;1559;1562;1565;1571;1572;1573;1576;1577;1580;1588;199974;260293;29785;57834;64816;66002;7498;10;9
A	omeprazole	path:00232_2	Caffeine metabolism	Biosynthesis of Secondary Metabolites	0.000298822	2	1545;1543;	11283;113612;1543;1544;1545;1548;1549;1551;1553;1555;1557;1558;1559;1562;1565;1571;1572;1573;1576;1577;1580;1588;199974;260293;29785;57834;64816;66002;7498;10;9
A	omeprazole	path:00071_2	Fatty acid metabolism	Lipid Metabolism	0.000576845	2	1545;1543;	1579;284541;124;125;126;127;128;130;131;217;218;219;223;224;501;11283;113612;1543;1544;1545;1548;1549;1551;1553;1555;1557;1558;1559;1562;1565;1571;1572;1573;1576;1577;1580;1588;199974;260293;29785;57834;64816;66002
A	omeprazole	path:00591_1	Linoleic acid metabolism	Lipid Metabolism	0.00087592	2	1545;1543;	11283;113612;1543;1544;1545;1548;1549;1551;1553;1555;1557;1558;1559;1562;1565;1571;1572;1573;1576;1577;1580;1588;199974;260293;29785;57834;64816;66002;246;247;100137049;123745;151056;255189;26279;283748;30814;391013;50487;5319;5320;5321;5322;64600;81579;8398;8399;84647;8605;8681;240;3992;9415
A	omeprazole	path:00590_4	Arachidonic acid metabolism	Lipid Metabolism	0.00108436	2	1545;1543;	11283;113612;1543;1544;1545;1548;1549;1551;1553;1555;1557;1558;1559;1562;1565;1571;1572;1573;1576;1577;1580;1588;199974;260293;29785;57834;64816;66002;1579;284541;246;247;242;4051;8529;239;5742;5743;100137049;123745;151056;255189;26279;283748;30814;391013;50487;5319;5320;5321;5322;64600;81579;8398;8399;84647;8605;8681;240
A	omeprazole	path:00361_2	gamma-Hexachlorocyclohexane degradation	Xenobiotics Biodegradation and Metabolism	0.00115862	2	1545;1543;	10229;51004;10170;10202;10901;115817;147015;201140;207063;25979;317749;51635;79758;9249;248;249;250;251;390928;51205;52;53;54;55;92370;93650;5444;5445;5446;123099;1591;1592;8560;11283;113612;1543;1544;1545;1548;1549;1551;1553;1555;1557;1558;1559;1562;1565;1571;1572;1573;1576;1577;1580;1588;199974;260293;29785;57834;64816;66002
A	omeprazole	path:00590_3	Arachidonic acid metabolism	Lipid Metabolism	0.00152219	2	1545;1543;	2053;11283;113612;1543;1544;1545;1548;1549;1551;1553;1555;1557;1558;1559;1562;1565;1571;1572;1573;1576;1577;1580;1588;199974;260293;29785;57834;64816;66002;1579;284541;246;247;242;257202;2876;2877;2878;2879;2880;2882;493869;4051;8529;239;5742;5743;100137049;123745;151056;255189;26279;283748;30814;391013;50487;5319;5320;5321;5322;64600;81579;8398;8399;84647;8605;8681;240;4048;4056
A	omeprazole	path:00590_6	Arachidonic acid metabolism	Lipid Metabolism	0.00152219	2	1545;1543;	11283;113612;1543;1544;1545;1548;1549;1551;1553;1555;1557;1558;1559;1562;1565;1571;1572;1573;1576;1577;1580;1588;199974;260293;29785;57834;64816;66002;1579;284541;246;247;242;4051;8529;239;5742;5743;100137049;123745;151056;255189;26279;283748;30814;391013;50487;5319;5320;5321;5322;64600;81579;8398;8399;84647;8605;8681;240;5740;10728;80142;9536;6916;8644;27306;5730;10901;873;874
A	omeprazole	path:00380_1	Tryptophan metabolism	Amino Acid Metabolism	0.00156553	2	1545;1543;	259307;169355;3620;11283;113612;1543;1544;1545;1548;1549;1551;1553;1555;1557;1558;1559;1562;1565;1571;1572;1573;1576;1577;1580;1588;199974;260293;29785;57834;64816;66002;438;10196;114049;117246;127253;131965;144233;196074;24140;27292;29960;3275;3276;51106;51409;51451;54496;55170;55178;55798;56341;60487;63899;751071;79066;79979;84274;9836;15;4128;4129;1644;125061;8942;6999;121278;7166;10352;7453;1…
A	omeprazole	path:00590_5	Arachidonic acid metabolism	Lipid Metabolism	0.00169908	2	1545;1543;	11283;113612;1543;1544;1545;1548;1549;1551;1553;1555;1557;1558;1559;1562;1565;1571;1572;1573;1576;1577;1580;1588;199974;260293;29785;57834;64816;66002;1579;284541;246;247;242;257202;2876;2877;2878;2879;2880;2882;493869;4051;8529;239;5742;5743;100137049;123745;151056;255189;26279;283748;30814;391013;50487;5319;5320;5321;5322;64600;81579;8398;8399;84647;8605;8681;240;4048;4056;124975;2678;2686;2687…
A	omeprazole	path:00150_2	Androgen and estrogen metabolism	Lipid Metabolism	0.00183788	2	1545;1543;	10720;10941;133688;167127;54490;54575;54576;54577;54578;54579;54600;54657;54658;54659;574537;7363;7364;7365;7366;7367;79799;10229;51004;3292;3294;51144;51170;51478;7923;8630;6783;414;415;6718;6715;6716;79644;11283;113612;1543;1544;1545;1548;1549;1551;1553;1555;1557;1558;1559;1562;1565;1571;1572;1573;1576;1577;1580;1588;199974;260293;29785;57834;64816;66002;3293;8644;1109;3290;3291;1584;1585;3283;…
A	omeprazole	path:00590_1	Arachidonic acid metabolism	Lipid Metabolism	0.00183788	2	1545;1543;	2053;11283;113612;1543;1544;1545;1548;1549;1551;1553;1555;1557;1558;1559;1562;1565;1571;1572;1573;1576;1577;1580;1588;199974;260293;29785;57834;64816;66002;1579;284541;246;247;242;257202;2876;2877;2878;2879;2880;2882;493869;4051;8529;239;5742;5743;100137049;123745;151056;255189;26279;283748;30814;391013;50487;5319;5320;5321;5322;64600;81579;8398;8399;84647;8605;8681;240;4048;4056;5740;10728;80142…
A	omeprazole	path:00380_4	Tryptophan metabolism	Amino Acid Metabolism	0.00188531	2	1545;1543;	259307;169355;3620;11283;113612;1543;1544;1545;1548;1549;1551;1553;1555;1557;1558;1559;1562;1565;1571;1572;1573;1576;1577;1580;1588;199974;260293;29785;57834;64816;66002;438;10196;114049;117246;127253;131965;144233;196074;24140;27292;29960;3275;3276;51106;51409;51451;54496;55170;55178;55798;56341;60487;63899;751071;79066;79979;84274;9836;15;4128;4129;1644;125061;23498;8942;8564;6999;121278;7166;1…
A	omeprazole	path:00380_2	Tryptophan metabolism	Amino Acid Metabolism	0.00223351	2	1545;1543;	259307;169355;3620;11283;113612;1543;1544;1545;1548;1549;1551;1553;1555;1557;1558;1559;1562;1565;1571;1572;1573;1576;1577;1580;1588;199974;260293;29785;57834;64816;66002;438;10196;114049;117246;127253;131965;144233;196074;24140;27292;29960;3275;3276;51106;51409;51451;54496;55170;55178;55798;56341;60487;63899;751071;79066;79979;84274;9836;15;4128;4129;1644;125061;23498;8942;8564;6999;121278;7166;1…
A	omeprazole	path:00150_1	Androgen and estrogen metabolism	Lipid Metabolism	0.00319559	2	1545;1543;	10720;10941;133688;167127;54490;54575;54576;54577;54578;54579;54600;54657;54658;54659;574537;7363;7364;7365;7366;7367;79799;10196;114049;117246;127253;131965;144233;196074;24140;27292;29960;3275;3276;51106;51409;51451;54496;55170;55178;55798;56341;60487;63899;751071;79066;79979;84274;9836;10229;51004;3292;3294;51144;51170;51478;7923;8630;6783;414;415;6718;6715;6716;79644;11283;113612;1543;1544;15…
A	omeprazole	path:00380_13	Tryptophan metabolism	Amino Acid Metabolism	0.00331948	2	1545;1543;	259307;169355;3620;11283;113612;1543;1544;1545;1548;1549;1551;1553;1555;1557;1558;1559;1562;1565;1571;1572;1573;1576;1577;1580;1588;199974;260293;29785;57834;64816;66002;438;10196;114049;117246;127253;131965;144233;196074;24140;27292;29960;3275;3276;51106;51409;51451;54496;55170;55178;55798;56341;60487;63899;751071;79066;79979;84274;9836;15;4128;4129;1644;6999;121278;7166;10352;7453;217;218;219;2…
A	omeprazole	path:00380_3	Tryptophan metabolism	Amino Acid Metabolism	0.00344559	2	1545;1543;	259307;169355;3620;11283;113612;1543;1544;1545;1548;1549;1551;1553;1555;1557;1558;1559;1562;1565;1571;1572;1573;1576;1577;1580;1588;199974;260293;29785;57834;64816;66002;438;10196;114049;117246;127253;131965;144233;196074;24140;27292;29960;3275;3276;51106;51409;51451;54496;55170;55178;55798;56341;60487;63899;751071;79066;79979;84274;9836;15;4128;4129;1644;125061;8942;6999;121278;7166;10352;7453;2…
A	omeprazole	path:00350_14	Tyrosine metabolism	Amino Acid Metabolism	0.00496062	1	220;	218;220;221;222;1312;220074
A	ondansetron	path:00232_1	Caffeine metabolism	Biosynthesis of Secondary Metabolites	0.00128402	1	1545;	11283;113612;1543;1544;1545;1548;1549;1551;1553;1555;1557;1558;1559;1562;1565;1571;1572;1573;1576;1577;1580;1588;199974;260293;29785;57834;64816;66002;7498;10;9
A	ondansetron	path:00232_2	Caffeine metabolism	Biosynthesis of Secondary Metabolites	0.00128402	1	1545;	11283;113612;1543;1544;1545;1548;1549;1551;1553;1555;1557;1558;1559;1562;1565;1571;1572;1573;1576;1577;1580;1588;199974;260293;29785;57834;64816;66002;7498;10;9
A	ondansetron	path:00071_2	Fatty acid metabolism	Lipid Metabolism	0.00178105	1	1545;	1579;284541;124;125;126;127;128;130;131;217;218;219;223;224;501;11283;113612;1543;1544;1545;1548;1549;1551;1553;1555;1557;1558;1559;1562;1565;1571;1572;1573;1576;1577;1580;1588;199974;260293;29785;57834;64816;66002
A	ondansetron	path:00591_1	Linoleic acid metabolism	Lipid Metabolism	0.00219525	1	1545;	11283;113612;1543;1544;1545;1548;1549;1551;1553;1555;1557;1558;1559;1562;1565;1571;1572;1573;1576;1577;1580;1588;199974;260293;29785;57834;64816;66002;246;247;100137049;123745;151056;255189;26279;283748;30814;391013;50487;5319;5320;5321;5322;64600;81579;8398;8399;84647;8605;8681;240;3992;9415
A	ondansetron	path:00590_4	Arachidonic acid metabolism	Lipid Metabolism	0.00244377	1	1545;	11283;113612;1543;1544;1545;1548;1549;1551;1553;1555;1557;1558;1559;1562;1565;1571;1572;1573;1576;1577;1580;1588;199974;260293;29785;57834;64816;66002;1579;284541;246;247;242;4051;8529;239;5742;5743;100137049;123745;151056;255189;26279;283748;30814;391013;50487;5319;5320;5321;5322;64600;81579;8398;8399;84647;8605;8681;240
A	ondansetron	path:00361_2	gamma-Hexachlorocyclohexane degradation	Xenobiotics Biodegradation and Metabolism	0.00252661	1	1545;	10229;51004;10170;10202;10901;115817;147015;201140;207063;25979;317749;51635;79758;9249;248;249;250;251;390928;51205;52;53;54;55;92370;93650;5444;5445;5446;123099;1591;1592;8560;11283;113612;1543;1544;1545;1548;1549;1551;1553;1555;1557;1558;1559;1562;1565;1571;1572;1573;1576;1577;1580;1588;199974;260293;29785;57834;64816;66002
A	ondansetron	path:00590_3	Arachidonic acid metabolism	Lipid Metabolism	0.00289939	1	1545;	2053;11283;113612;1543;1544;1545;1548;1549;1551;1553;1555;1557;1558;1559;1562;1565;1571;1572;1573;1576;1577;1580;1588;199974;260293;29785;57834;64816;66002;1579;284541;246;247;242;257202;2876;2877;2878;2879;2880;2882;493869;4051;8529;239;5742;5743;100137049;123745;151056;255189;26279;283748;30814;391013;50487;5319;5320;5321;5322;64600;81579;8398;8399;84647;8605;8681;240;4048;4056
A	ondansetron	path:00590_6	Arachidonic acid metabolism	Lipid Metabolism	0.00289939	1	1545;	11283;113612;1543;1544;1545;1548;1549;1551;1553;1555;1557;1558;1559;1562;1565;1571;1572;1573;1576;1577;1580;1588;199974;260293;29785;57834;64816;66002;1579;284541;246;247;242;4051;8529;239;5742;5743;100137049;123745;151056;255189;26279;283748;30814;391013;50487;5319;5320;5321;5322;64600;81579;8398;8399;84647;8605;8681;240;5740;10728;80142;9536;6916;8644;27306;5730;10901;873;874
A	ondansetron	path:00380_1	Tryptophan metabolism	Amino Acid Metabolism	0.00294081	1	1545;	259307;169355;3620;11283;113612;1543;1544;1545;1548;1549;1551;1553;1555;1557;1558;1559;1562;1565;1571;1572;1573;1576;1577;1580;1588;199974;260293;29785;57834;64816;66002;438;10196;114049;117246;127253;131965;144233;196074;24140;27292;29960;3275;3276;51106;51409;51451;54496;55170;55178;55798;56341;60487;63899;751071;79066;79979;84274;9836;15;4128;4129;1644;125061;8942;6999;121278;7166;10352;7453;1…
A	ondansetron	path:00590_5	Arachidonic acid metabolism	Lipid Metabolism	0.00306507	1	1545;	11283;113612;1543;1544;1545;1548;1549;1551;1553;1555;1557;1558;1559;1562;1565;1571;1572;1573;1576;1577;1580;1588;199974;260293;29785;57834;64816;66002;1579;284541;246;247;242;257202;2876;2877;2878;2879;2880;2882;493869;4051;8529;239;5742;5743;100137049;123745;151056;255189;26279;283748;30814;391013;50487;5319;5320;5321;5322;64600;81579;8398;8399;84647;8605;8681;240;4048;4056;124975;2678;2686;2687…
A	ondansetron	path:00150_2	Androgen and estrogen metabolism	Lipid Metabolism	0.00318933	1	1545;	10720;10941;133688;167127;54490;54575;54576;54577;54578;54579;54600;54657;54658;54659;574537;7363;7364;7365;7366;7367;79799;10229;51004;3292;3294;51144;51170;51478;7923;8630;6783;414;415;6718;6715;6716;79644;11283;113612;1543;1544;1545;1548;1549;1551;1553;1555;1557;1558;1559;1562;1565;1571;1572;1573;1576;1577;1580;1588;199974;260293;29785;57834;64816;66002;3293;8644;1109;3290;3291;1584;1585;3283;…
A	ondansetron	path:00590_1	Arachidonic acid metabolism	Lipid Metabolism	0.00318933	1	1545;	2053;11283;113612;1543;1544;1545;1548;1549;1551;1553;1555;1557;1558;1559;1562;1565;1571;1572;1573;1576;1577;1580;1588;199974;260293;29785;57834;64816;66002;1579;284541;246;247;242;257202;2876;2877;2878;2879;2880;2882;493869;4051;8529;239;5742;5743;100137049;123745;151056;255189;26279;283748;30814;391013;50487;5319;5320;5321;5322;64600;81579;8398;8399;84647;8605;8681;240;4048;4056;5740;10728;80142…
A	ondansetron	path:00380_4	Tryptophan metabolism	Amino Acid Metabolism	0.00323075	1	1545;	259307;169355;3620;11283;113612;1543;1544;1545;1548;1549;1551;1553;1555;1557;1558;1559;1562;1565;1571;1572;1573;1576;1577;1580;1588;199974;260293;29785;57834;64816;66002;438;10196;114049;117246;127253;131965;144233;196074;24140;27292;29960;3275;3276;51106;51409;51451;54496;55170;55178;55798;56341;60487;63899;751071;79066;79979;84274;9836;15;4128;4129;1644;125061;23498;8942;8564;6999;121278;7166;1…
A	ondansetron	path:00380_2	Tryptophan metabolism	Amino Acid Metabolism	0.00352069	1	1545;	259307;169355;3620;11283;113612;1543;1544;1545;1548;1549;1551;1553;1555;1557;1558;1559;1562;1565;1571;1572;1573;1576;1577;1580;1588;199974;260293;29785;57834;64816;66002;438;10196;114049;117246;127253;131965;144233;196074;24140;27292;29960;3275;3276;51106;51409;51451;54496;55170;55178;55798;56341;60487;63899;751071;79066;79979;84274;9836;15;4128;4129;1644;125061;23498;8942;8564;6999;121278;7166;1…
A	ondansetron	path:00980_1	Metabolism of xenobiotics by cytochrome P450	Fluorene degradation	0.00356211	1	1545;	11283;113612;1543;1544;1545;1548;1549;1551;1553;1555;1557;1558;1559;1562;1565;1571;1572;1573;1576;1577;1580;1588;199974;260293;29785;57834;64816;66002;119391;221357;2938;2939;2940;2941;2944;2946;2947;2948;2949;2950;2952;2953;2954;373156;4257;4258;4259;9446;10720;10941;133688;167127;54490;54575;54576;54577;54578;54579;54600;54657;54658;54659;574537;7363;7364;7365;7366;7367;79799;218;220;221;222;12…
A	ondansetron	path:00150_1	Androgen and estrogen metabolism	Lipid Metabolism	0.00422483	1	1545;	10720;10941;133688;167127;54490;54575;54576;54577;54578;54579;54600;54657;54658;54659;574537;7363;7364;7365;7366;7367;79799;10196;114049;117246;127253;131965;144233;196074;24140;27292;29960;3275;3276;51106;51409;51451;54496;55170;55178;55798;56341;60487;63899;751071;79066;79979;84274;9836;10229;51004;3292;3294;51144;51170;51478;7923;8630;6783;414;415;6718;6715;6716;79644;11283;113612;1543;1544;15…
A	ondansetron	path:00380_13	Tryptophan metabolism	Amino Acid Metabolism	0.00430767	1	1545;	259307;169355;3620;11283;113612;1543;1544;1545;1548;1549;1551;1553;1555;1557;1558;1559;1562;1565;1571;1572;1573;1576;1577;1580;1588;199974;260293;29785;57834;64816;66002;438;10196;114049;117246;127253;131965;144233;196074;24140;27292;29960;3275;3276;51106;51409;51451;54496;55170;55178;55798;56341;60487;63899;751071;79066;79979;84274;9836;15;4128;4129;1644;6999;121278;7166;10352;7453;217;218;219;2…
A	ondansetron	path:00380_3	Tryptophan metabolism	Amino Acid Metabolism	0.00439051	1	1545;	259307;169355;3620;11283;113612;1543;1544;1545;1548;1549;1551;1553;1555;1557;1558;1559;1562;1565;1571;1572;1573;1576;1577;1580;1588;199974;260293;29785;57834;64816;66002;438;10196;114049;117246;127253;131965;144233;196074;24140;27292;29960;3275;3276;51106;51409;51451;54496;55170;55178;55798;56341;60487;63899;751071;79066;79979;84274;9836;15;4128;4129;1644;125061;8942;6999;121278;7166;10352;7453;2…
A	orlistat	path:00100_6	Biosynthesis of steroids	Lipid Metabolism	1.06164e-05	4	6713;7108;1717;10682;	6309;10682;1717;1718;1595;7108;6713;4047;6307
A	orlistat	path:00100_5	Biosynthesis of steroids	Lipid Metabolism	1.74507e-05	4	6713;7108;1717;10682;	6309;10682;1717;55556;1718;1595;7108;6713;4047;6307
A	orlistat	path:00500_10	Starch and sucrose metabolism	Carbohydrate Metabolism	0.000141673	9	6597;55308;54606;440081;22907;1654;2821;92579;2997;	2629;57733;2475;2645;3098;3099;3101;80201;2548;2595;642103;8972;6476;5167;5169;283209;7360;2997;2998;5236;55276;2538;57818;92579;2821;178;2632;276;277;278;279;280;5834;5836;5837;10847;10856;10973;1105;11056;1107;1108;11164;122402;131870;1653;1654;1655;1656;1659;1660;1663;1665;1763;1974;2068;2071;22907;23020;23064;23132;23400;23517;254552;25788;283927;317781;440081;4521;51202;51428;54456;54514;546…
A	orlistat	path:00100_2	Biosynthesis of steroids	Lipid Metabolism	0.000406155	3	7108;1717;10682;	6309;10682;1717;55556;1718;1595;7108;4047;6307
A	orlistat	path:00100_17	Biosynthesis of steroids	Lipid Metabolism	0.000406155	3	7108;1717;10682;	6309;10682;1717;1718;1595;7108;4047;50814;6307
A	orlistat	path:00640_6	Propanoate metabolism	Carbohydrate Metabolism	0.000854889	4	9524;11000;3030;4329;	4329;84693;5095;5096;79611;55902;84532;34;26275;38;39;31;32;23417;1892;1962;3030;10999;11000;11001;132949;376497;80221;1718;9524
A	orlistat	path:00020_4	Citrate cycle (TCA cycle)	Carbohydrate Metabolism	0.00102317	3	47;3421;4967;	4967;55526;55753;3417;3418;3419;3420;3421;48;50;47;1431
A	orlistat	path:00010_4	Glycolysis / Gluconeogenesis	Carbohydrate Metabolism	0.00164965	3	5230;2597;2023;	2023;2026;2027;441531;5223;5224;669;728188;2597;26330;5230;5232;97;98
A	orlistat	path:00540_3	Lipopolysaccharide biosynthesis	Glycan Biosynthesis and Metabolism	0.00229329	7	6597;55308;54606;440081;22907;1654;79829;	114799;157570;24142;253558;340481;347516;51126;54898;60481;619373;79071;79829;80218;80339;8260;9197;79147;10847;10856;10973;1105;11056;1107;1108;11164;122402;131870;1653;1654;1655;1656;1659;1660;1663;1665;1763;1974;2068;2071;22907;23020;23064;23132;23400;23517;254552;25788;283927;317781;440081;4521;51202;51428;54456;54514;546;54606;54617;55308;57062;57089;57634;57696;57697;5965;60625;641;64135;65…
A	orlistat	path:00540_6	Lipopolysaccharide biosynthesis	Glycan Biosynthesis and Metabolism	0.00229329	7	6597;55308;54606;440081;22907;1654;79829;	114799;157570;24142;253558;340481;347516;51126;54898;60481;619373;79071;79829;80218;80339;8260;9197;79147;10847;10856;10973;1105;11056;1107;1108;11164;122402;131870;1653;1654;1655;1656;1659;1660;1663;1665;1763;1974;2068;2071;22907;23020;23064;23132;23400;23517;254552;25788;283927;317781;440081;4521;51202;51428;54456;54514;546;54606;54617;55308;57062;57089;57634;57696;57697;5965;60625;641;64135;65…
A	orlistat	path:01040_1	Biosynthesis of unsaturated fatty acids	Lipid Metabolism	0.00286902	5	11332;79829;3030;9524;79966;	112724;130752;145226;157506;50700;51109;51144;57016;57665;5959;80270;84869;8608;93517;2194;10434;127018;26027;54764;55432;6319;79966;201562;51102;55825;1718;9524;1892;1962;3030;114799;157570;24142;253558;340481;347516;51126;54898;60481;619373;79071;79829;80218;80339;8260;9197;10005;10965;11332;122970;570;641371;641372;10449;30;3032
A	orlistat	path:00790_4	Folate biosynthesis	Metabolism of Cofactors and Vitamins	0.00289498	6	6597;55308;54606;440081;22907;1654;	2356;10847;10856;10973;1105;11056;1107;1108;11164;122402;131870;1653;1654;1655;1656;1659;1660;1663;1665;1763;1974;2068;2071;22907;23020;23064;23132;23400;23517;254552;25788;283927;317781;440081;4521;51202;51428;54456;54514;546;54606;54617;55308;57062;57089;57634;57696;57697;5965;60625;641;64135;652522;6594;6595;6597;728849;7486;79009;79039;79132;7919;79665;79873;8438;8467;84893;8607;8653;8886;927…
A	orlistat	path:00100_1	Biosynthesis of steroids	Lipid Metabolism	0.00291604	2	1717;10682;	6309;10682;1717;55556;1718
A	orlistat	path:00790_5	Folate biosynthesis	Metabolism of Cofactors and Vitamins	0.00307868	6	6597;55308;54606;440081;22907;1654;	10847;10856;10973;1105;11056;1107;1108;11164;122402;131870;1653;1654;1655;1656;1659;1660;1663;1665;1763;1974;2068;2071;22907;23020;23064;23132;23400;23517;254552;25788;283927;317781;440081;4521;51202;51428;54456;54514;546;54606;54617;55308;57062;57089;57634;57696;57697;5965;60625;641;64135;652522;6594;6595;6597;728849;7486;79009;79039;79132;7919;79665;79873;8438;8467;84893;8607;8653;8886;92797;94…
A	orlistat	path:00790_6	Folate biosynthesis	Metabolism of Cofactors and Vitamins	0.00327094	6	6597;55308;54606;440081;22907;1654;	10847;10856;10973;1105;11056;1107;1108;11164;122402;131870;1653;1654;1655;1656;1659;1660;1663;1665;1763;1974;2068;2071;22907;23020;23064;23132;23400;23517;254552;25788;283927;317781;440081;4521;51202;51428;54456;54514;546;54606;54617;55308;57062;57089;57634;57696;57697;5965;60625;641;64135;652522;6594;6595;6597;728849;7486;79009;79039;79132;7919;79665;79873;8438;8467;84893;8607;8653;8886;92797;94…
A	orlistat	path:01040_3	Biosynthesis of unsaturated fatty acids	Lipid Metabolism	0.00334574	5	3030;11332;79829;9524;79966;	112724;130752;145226;157506;50700;51109;51144;57016;57665;5959;80270;84869;8608;93517;2194;10434;127018;26027;54764;55432;6319;79966;201562;51102;55825;1718;9524;114799;157570;24142;253558;340481;347516;51126;54898;60481;619373;79071;79829;80218;80339;8260;9197;10005;10965;11332;122970;570;641371;641372;10449;30;3032;3030;283985;3992;3995;9415
A	orlistat	path:00790_7	Folate biosynthesis	Metabolism of Cofactors and Vitamins	0.003472	6	6597;55308;54606;440081;22907;1654;	10847;10856;10973;1105;11056;1107;1108;11164;122402;131870;1653;1654;1655;1656;1659;1660;1663;1665;1763;1974;2068;2071;22907;23020;23064;23132;23400;23517;254552;25788;283927;317781;440081;4521;51202;51428;54456;54514;546;54606;54617;55308;57062;57089;57634;57696;57697;5965;60625;641;64135;652522;6594;6595;6597;728849;7486;79009;79039;79132;7919;79665;79873;8438;8467;84893;8607;8653;8886;92797;94…
A	orlistat	path:00410_2	beta-Alanine metabolism	Metabolism of Other Amino Acids	0.00432379	2	4329;3030;	1892;1962;3030;26275;4329;18
A	orlistat	path:00020_1	Citrate cycle (TCA cycle)	Carbohydrate Metabolism	0.00478202	3	6391;3421;4967;	1738;4967;55526;55753;1743;283398;8801;8802;8803;3417;3418;3419;3420;3421;6389;6390;6391;6392;642502;651820
A	orlistat	path:00380_7	Tryptophan metabolism	Amino Acid Metabolism	0.00598383	2	4967;3030;	1892;1962;3030;2639;4967;55526;55753
A	orlistat	path:00030_4	Pentose phosphate pathway	Carbohydrate Metabolism	0.00629611	3	5226;7086;2821;	2821;64080;51071;221823;5631;5634;7086;8277;84076;22934;6120;226;229;230;5226;25796;9563;2539;414328;6888;5236;55276
A	orlistat	path:00030_1	Pentose phosphate pathway	Carbohydrate Metabolism	0.00714827	3	5226;7086;2821;	2821;64080;51071;221823;5631;5634;7086;8277;84076;22934;6120;226;229;230;5211;5213;5214;2203;8789;5226;6888;5236;55276
A	orlistat	path:00640_1	Propanoate metabolism	Carbohydrate Metabolism	0.00714827	3	9524;3030;4329;	4329;84693;5095;5096;79611;55902;84532;34;38;39;31;32;23417;160287;3939;3945;3948;92483;1892;1962;3030;1718;9524
A	orlistat	path:00310_13	Lysine degradation	Amino Acid Metabolism	0.007887	2	4967;3030;	1892;1962;3030;4967;55526;55753;2639;1743
A	orlistat	path:00030_2	Pentose phosphate pathway	Carbohydrate Metabolism	0.00806545	3	5226;7086;2821;	2821;64080;51071;221823;5631;5634;7086;8277;84076;22934;6120;226;229;230;5211;5213;5214;2203;8789;5226;2539;6888;5236;55276
A	orlistat	path:00640_5	Propanoate metabolism	Carbohydrate Metabolism	0.00806545	3	9524;11000;4329;	4329;84693;5095;5096;79611;55902;84532;4594;34;26275;18;38;39;31;32;23417;10999;11000;11001;132949;376497;80221;1718;9524
A	orlistat	path:00740_1	Riboflavin metabolism	Metabolism of Cofactors and Vitamins	0.0090487	3	80308;53;81537;	130367;22876;29085;51095;51496;55613;64077;81537;84814;8776;8898;9107;9108;5167;5169;390928;51205;52;53;54;55;92370;93650;55312;80308
A	ozagrel	path:00140_1	C21-Steroid hormone metabolism	Lipid Metabolism	5.20263e-05	2	1586;3284;	6718;1584;1585;3283;3284;1109;3290;3291;1589;1645;1583;1586
A	ozagrel	path:00620_1	Pyruvate metabolism	Carbohydrate Metabolism	0.000699738	2	39;231;	5105;5106;5313;5315;231;2739;197257;3029;84264;5091;4200;10873;4199;4190;4191;160287;3939;3945;3948;92483;55902;79611;84532;134526;217;218;219;223;224;501;38;39;31;32;100037417;9380;5160;5161;5162;1737;1738;97;98
A	ozagrel	path:00640_9	Propanoate metabolism	Carbohydrate Metabolism	0.00182168	1	39;	38;39
A	ozagrel	path:00040_3	Pentose and glucuronate interconversions	Carbohydrate Metabolism	0.0036402	1	231;	55556;6120;9942;231
A	ozagrel	path:00040_4	Pentose and glucuronate interconversions	Carbohydrate Metabolism	0.0036402	1	231;	55556;231;51181;51084
A	ozagrel	path:00040_7	Pentose and glucuronate interconversions	Carbohydrate Metabolism	0.0036402	1	231;	55556;6120;9942;231
A	ozagrel	path:00040_9	Pentose and glucuronate interconversions	Carbohydrate Metabolism	0.0036402	1	231;	6120;9942;231;51181
A	ozagrel	path:00040_10	Pentose and glucuronate interconversions	Carbohydrate Metabolism	0.0036402	1	231;	55556;9942;231;51181
A	ozagrel	path:00040_15	Pentose and glucuronate interconversions	Carbohydrate Metabolism	0.0036402	1	231;	55556;231;51181;51084
A	ozagrel	path:00150_1	Androgen and estrogen metabolism	Lipid Metabolism	0.00386386	2	3284;79979;	10720;10941;133688;167127;54490;54575;54576;54577;54578;54579;54600;54657;54658;54659;574537;7363;7364;7365;7366;7367;79799;10196;114049;117246;127253;131965;144233;196074;24140;27292;29960;3275;3276;51106;51409;51451;54496;55170;55178;55798;56341;60487;63899;751071;79066;79979;84274;9836;10229;51004;3292;3294;51144;51170;51478;7923;8630;6783;414;415;6718;6715;6716;79644;11283;113612;1543;1544;15…
A	ozagrel	path:00310_8	Lysine degradation	Amino Acid Metabolism	0.00817265	1	39;	1892;1962;3030;3028;3033;3295;38;39;2639
A	ozagrel	path:00380_5	Tryptophan metabolism	Amino Acid Metabolism	0.00817265	1	39;	38;39;1962;3028;3033;3295;1892;3030;2639
A	ozagrel	path:00650_10	Butanoate metabolism	Carbohydrate Metabolism	0.00817265	1	39;	3155;54511;3157;3158;38;39;5160;5161;5162
A	ozagrel	path:00072_1	Synthesis and degradation of ketone bodies	Lipid Metabolism	0.00907678	1	39;	3157;3158;3155;54511;38;39;56898;622;5019;64064
A	papaverine	path:00900_1	Terpenoid biosynthesis	Biosynthesis of Secondary Metabolites	0.000316072	2	6713;3422;	3422;91734;9453;2224;2222;6713
A	papaverine	path:00100_6	Biosynthesis of steroids	Lipid Metabolism	0.000751692	2	6307;6713;	6309;10682;1717;1718;1595;7108;6713;4047;6307
A	papaverine	path:00100_5	Biosynthesis of steroids	Lipid Metabolism	0.000936768	2	6307;6713;	6309;10682;1717;55556;1718;1595;7108;6713;4047;6307
A	papaverine	path:00750_2	Vitamin B6 metabolism	Metabolism of Cofactors and Vitamins	0.00463903	1	29968;	29968
A	papaverine	path:00260_8	Glycine, serine and threonine metabolism	Amino Acid Metabolism	0.00694051	2	29968;1491;	189;875;1491;23761;2628;123283;6897;80222;29968;51268;1757;54938;6301;51699;5723;6470;6472;1610;211;212;23464;10993;64902;2731;275;27232;63826
A	papaverine	path:00290_3	Valine, leucine and isoleucine biosynthesis	Amino Acid Metabolism	0.00925672	1	586;	586;587
A	papaverine	path:00770_5	Pantothenate and CoA biosynthesis	Metabolism of Cofactors and Vitamins	0.00925672	1	586;	586;587
A	papaverine	path:00770_6	Pantothenate and CoA biosynthesis	Metabolism of Cofactors and Vitamins	0.00925672	1	586;	586;587
A	papaverine	path:00770_7	Pantothenate and CoA biosynthesis	Metabolism of Cofactors and Vitamins	0.00925672	1	586;	586;587
A	pepstatin	path:00650_12	Butanoate metabolism	Carbohydrate Metabolism	0.00752437	1	18;	18;7915
A	pheniramine	path:00860_14	Porphyrin and chlorophyll metabolism	Metabolism of Cofactors and Vitamins	0.00223547	1	3162;	2990;9365;3162;3163;644;645;10720;10941;133688;167127;54490;54575;54576;54577;54578;54579;54600;54657;54658;54659;574537;7363;7364;7365;7366;7367;79799
A	pheniramine	path:00860_6	Porphyrin and chlorophyll metabolism	Metabolism of Cofactors and Vitamins	0.00231822	1	3162;	1356;2495;94033;3162;3163;644;645;10720;10941;133688;167127;54490;54575;54576;54577;54578;54579;54600;54657;54658;54659;574537;7363;7364;7365;7366;7367;79799
A	phthalylsulfathiazole	path:00740_3	Riboflavin metabolism	Metabolism of Cofactors and Vitamins	0.00278519	2	8776;81537;	130367;22876;29085;51095;51496;55613;64077;81537;84814;8776;8898;9107;9108
A	phthalylsulfathiazole	path:00740_4	Riboflavin metabolism	Metabolism of Cofactors and Vitamins	0.00278519	2	8776;81537;	130367;22876;29085;51095;51496;55613;64077;81537;84814;8776;8898;9107;9108
A	phthalylsulfathiazole	path:00730_1	Thiamine metabolism	Metabolism of Cofactors and Vitamins	0.00371929	2	8776;81537;	27010;130367;22876;29085;51095;51496;55613;64077;81537;84814;8776;8898;9107;9108;79178
A	phthalylsulfathiazole	path:00750_2	Vitamin B6 metabolism	Metabolism of Cofactors and Vitamins	0.00613014	1	29968;	29968
A	phthalylsulfathiazole	path:00740_2	Riboflavin metabolism	Metabolism of Cofactors and Vitamins	0.007956	2	8776;81537;	130367;22876;29085;51095;51496;55613;64077;81537;84814;8776;8898;9107;9108;390928;51205;52;53;54;55;92370;93650;55312
A	pipenzolate bromide	path:00232_1	Caffeine metabolism	Biosynthesis of Secondary Metabolites	0.000432691	2	1545;1543;	11283;113612;1543;1544;1545;1548;1549;1551;1553;1555;1557;1558;1559;1562;1565;1571;1572;1573;1576;1577;1580;1588;199974;260293;29785;57834;64816;66002;7498;10;9
A	pipenzolate bromide	path:00232_2	Caffeine metabolism	Biosynthesis of Secondary Metabolites	0.000432691	2	1545;1543;	11283;113612;1543;1544;1545;1548;1549;1551;1553;1555;1557;1558;1559;1562;1565;1571;1572;1573;1576;1577;1580;1588;199974;260293;29785;57834;64816;66002;7498;10;9
A	pipenzolate bromide	path:00071_2	Fatty acid metabolism	Lipid Metabolism	0.000834163	2	1545;1543;	1579;284541;124;125;126;127;128;130;131;217;218;219;223;224;501;11283;113612;1543;1544;1545;1548;1549;1551;1553;1555;1557;1558;1559;1562;1565;1571;1572;1573;1576;1577;1580;1588;199974;260293;29785;57834;64816;66002
A	pipenzolate bromide	path:00591_1	Linoleic acid metabolism	Lipid Metabolism	0.00126526	2	1545;1543;	11283;113612;1543;1544;1545;1548;1549;1551;1553;1555;1557;1558;1559;1562;1565;1571;1572;1573;1576;1577;1580;1588;199974;260293;29785;57834;64816;66002;246;247;100137049;123745;151056;255189;26279;283748;30814;391013;50487;5319;5320;5321;5322;64600;81579;8398;8399;84647;8605;8681;240;3992;9415
A	pipenzolate bromide	path:00590_4	Arachidonic acid metabolism	Lipid Metabolism	0.00156531	2	1545;1543;	11283;113612;1543;1544;1545;1548;1549;1551;1553;1555;1557;1558;1559;1562;1565;1571;1572;1573;1576;1577;1580;1588;199974;260293;29785;57834;64816;66002;1579;284541;246;247;242;4051;8529;239;5742;5743;100137049;123745;151056;255189;26279;283748;30814;391013;50487;5319;5320;5321;5322;64600;81579;8398;8399;84647;8605;8681;240
A	pipenzolate bromide	path:00361_2	gamma-Hexachlorocyclohexane degradation	Xenobiotics Biodegradation and Metabolism	0.00167215	2	1545;1543;	10229;51004;10170;10202;10901;115817;147015;201140;207063;25979;317749;51635;79758;9249;248;249;250;251;390928;51205;52;53;54;55;92370;93650;5444;5445;5446;123099;1591;1592;8560;11283;113612;1543;1544;1545;1548;1549;1551;1553;1555;1557;1558;1559;1562;1565;1571;1572;1573;1576;1577;1580;1588;199974;260293;29785;57834;64816;66002
A	pipenzolate bromide	path:00590_3	Arachidonic acid metabolism	Lipid Metabolism	0.00219468	2	1545;1543;	2053;11283;113612;1543;1544;1545;1548;1549;1551;1553;1555;1557;1558;1559;1562;1565;1571;1572;1573;1576;1577;1580;1588;199974;260293;29785;57834;64816;66002;1579;284541;246;247;242;257202;2876;2877;2878;2879;2880;2882;493869;4051;8529;239;5742;5743;100137049;123745;151056;255189;26279;283748;30814;391013;50487;5319;5320;5321;5322;64600;81579;8398;8399;84647;8605;8681;240;4048;4056
A	pipenzolate bromide	path:00590_6	Arachidonic acid metabolism	Lipid Metabolism	0.00219468	2	1545;1543;	11283;113612;1543;1544;1545;1548;1549;1551;1553;1555;1557;1558;1559;1562;1565;1571;1572;1573;1576;1577;1580;1588;199974;260293;29785;57834;64816;66002;1579;284541;246;247;242;4051;8529;239;5742;5743;100137049;123745;151056;255189;26279;283748;30814;391013;50487;5319;5320;5321;5322;64600;81579;8398;8399;84647;8605;8681;240;5740;10728;80142;9536;6916;8644;27306;5730;10901;873;874
A	pipenzolate bromide	path:00380_1	Tryptophan metabolism	Amino Acid Metabolism	0.00225693	2	1545;1543;	259307;169355;3620;11283;113612;1543;1544;1545;1548;1549;1551;1553;1555;1557;1558;1559;1562;1565;1571;1572;1573;1576;1577;1580;1588;199974;260293;29785;57834;64816;66002;438;10196;114049;117246;127253;131965;144233;196074;24140;27292;29960;3275;3276;51106;51409;51451;54496;55170;55178;55798;56341;60487;63899;751071;79066;79979;84274;9836;15;4128;4129;1644;125061;8942;6999;121278;7166;10352;7453;1…
A	pipenzolate bromide	path:00590_5	Arachidonic acid metabolism	Lipid Metabolism	0.00244865	2	1545;1543;	11283;113612;1543;1544;1545;1548;1549;1551;1553;1555;1557;1558;1559;1562;1565;1571;1572;1573;1576;1577;1580;1588;199974;260293;29785;57834;64816;66002;1579;284541;246;247;242;257202;2876;2877;2878;2879;2880;2882;493869;4051;8529;239;5742;5743;100137049;123745;151056;255189;26279;283748;30814;391013;50487;5319;5320;5321;5322;64600;81579;8398;8399;84647;8605;8681;240;4048;4056;124975;2678;2686;2687…
A	pipenzolate bromide	path:00150_2	Androgen and estrogen metabolism	Lipid Metabolism	0.00264781	2	1545;1543;	10720;10941;133688;167127;54490;54575;54576;54577;54578;54579;54600;54657;54658;54659;574537;7363;7364;7365;7366;7367;79799;10229;51004;3292;3294;51144;51170;51478;7923;8630;6783;414;415;6718;6715;6716;79644;11283;113612;1543;1544;1545;1548;1549;1551;1553;1555;1557;1558;1559;1562;1565;1571;1572;1573;1576;1577;1580;1588;199974;260293;29785;57834;64816;66002;3293;8644;1109;3290;3291;1584;1585;3283;…
A	pipenzolate bromide	path:00590_1	Arachidonic acid metabolism	Lipid Metabolism	0.00264781	2	1545;1543;	2053;11283;113612;1543;1544;1545;1548;1549;1551;1553;1555;1557;1558;1559;1562;1565;1571;1572;1573;1576;1577;1580;1588;199974;260293;29785;57834;64816;66002;1579;284541;246;247;242;257202;2876;2877;2878;2879;2880;2882;493869;4051;8529;239;5742;5743;100137049;123745;151056;255189;26279;283748;30814;391013;50487;5319;5320;5321;5322;64600;81579;8398;8399;84647;8605;8681;240;4048;4056;5740;10728;80142…
A	pipenzolate bromide	path:00380_4	Tryptophan metabolism	Amino Acid Metabolism	0.00271585	2	1545;1543;	259307;169355;3620;11283;113612;1543;1544;1545;1548;1549;1551;1553;1555;1557;1558;1559;1562;1565;1571;1572;1573;1576;1577;1580;1588;199974;260293;29785;57834;64816;66002;438;10196;114049;117246;127253;131965;144233;196074;24140;27292;29960;3275;3276;51106;51409;51451;54496;55170;55178;55798;56341;60487;63899;751071;79066;79979;84274;9836;15;4128;4129;1644;125061;23498;8942;8564;6999;121278;7166;1…
A	pipenzolate bromide	path:00380_2	Tryptophan metabolism	Amino Acid Metabolism	0.00321497	2	1545;1543;	259307;169355;3620;11283;113612;1543;1544;1545;1548;1549;1551;1553;1555;1557;1558;1559;1562;1565;1571;1572;1573;1576;1577;1580;1588;199974;260293;29785;57834;64816;66002;438;10196;114049;117246;127253;131965;144233;196074;24140;27292;29960;3275;3276;51106;51409;51451;54496;55170;55178;55798;56341;60487;63899;751071;79066;79979;84274;9836;15;4128;4129;1644;125061;23498;8942;8564;6999;121278;7166;1…
A	pipenzolate bromide	path:00980_1	Metabolism of xenobiotics by cytochrome P450	Fluorene degradation	0.00328953	2	1545;1543;	11283;113612;1543;1544;1545;1548;1549;1551;1553;1555;1557;1558;1559;1562;1565;1571;1572;1573;1576;1577;1580;1588;199974;260293;29785;57834;64816;66002;119391;221357;2938;2939;2940;2941;2944;2946;2947;2948;2949;2950;2952;2953;2954;373156;4257;4258;4259;9446;10720;10941;133688;167127;54490;54575;54576;54577;54578;54579;54600;54657;54658;54659;574537;7363;7364;7365;7366;7367;79799;218;220;221;222;12…
A	pipenzolate bromide	path:00150_1	Androgen and estrogen metabolism	Lipid Metabolism	0.00459127	2	1545;1543;	10720;10941;133688;167127;54490;54575;54576;54577;54578;54579;54600;54657;54658;54659;574537;7363;7364;7365;7366;7367;79799;10196;114049;117246;127253;131965;144233;196074;24140;27292;29960;3275;3276;51106;51409;51451;54496;55170;55178;55798;56341;60487;63899;751071;79066;79979;84274;9836;10229;51004;3292;3294;51144;51170;51478;7923;8630;6783;414;415;6718;6715;6716;79644;11283;113612;1543;1544;15…
A	pipenzolate bromide	path:00380_13	Tryptophan metabolism	Amino Acid Metabolism	0.00476822	2	1545;1543;	259307;169355;3620;11283;113612;1543;1544;1545;1548;1549;1551;1553;1555;1557;1558;1559;1562;1565;1571;1572;1573;1576;1577;1580;1588;199974;260293;29785;57834;64816;66002;438;10196;114049;117246;127253;131965;144233;196074;24140;27292;29960;3275;3276;51106;51409;51451;54496;55170;55178;55798;56341;60487;63899;751071;79066;79979;84274;9836;15;4128;4129;1644;6999;121278;7166;10352;7453;217;218;219;2…
A	pipenzolate bromide	path:00380_3	Tryptophan metabolism	Amino Acid Metabolism	0.00494829	2	1545;1543;	259307;169355;3620;11283;113612;1543;1544;1545;1548;1549;1551;1553;1555;1557;1558;1559;1562;1565;1571;1572;1573;1576;1577;1580;1588;199974;260293;29785;57834;64816;66002;438;10196;114049;117246;127253;131965;144233;196074;24140;27292;29960;3275;3276;51106;51409;51451;54496;55170;55178;55798;56341;60487;63899;751071;79066;79979;84274;9836;15;4128;4129;1644;125061;8942;6999;121278;7166;10352;7453;2…
A	piperidolate	path:00650_10	Butanoate metabolism	Carbohydrate Metabolism	0.00706171	1	3157;	3155;54511;3157;3158;38;39;5160;5161;5162
A	piperidolate	path:00072_1	Synthesis and degradation of ketone bodies	Lipid Metabolism	0.00784342	1	3157;	3157;3158;3155;54511;38;39;56898;622;5019;64064
A	pirenperone	path:00280_1	Valine, leucine and isoleucine degradation	Amino Acid Metabolism	0.00681449	1	1629;	593;594;1738;3712;586;587;36;1629;259307;34;35
A	pirenzepine	path:00981_2	Insect hormone biosynthesis	Biosynthesis of Secondary Metabolites	0.00669198	1	79979;	10196;114049;117246;127253;131965;144233;196074;24140;27292;29960;3275;3276;51106;51409;51451;54496;55170;55178;55798;56341;60487;63899;751071;79066;79979;84274;9836
A	pirenzepine	path:00440_1	Aminophosphonate metabolism	Metabolism of Other Amino Acids	0.00743322	1	79979;	5833;728294;64850;10196;114049;117246;127253;131965;144233;196074;24140;27292;29960;3275;3276;51106;51409;51451;54496;55170;55178;55798;56341;60487;63899;751071;79066;79979;84274;9836
A	pirenzepine	path:00130_5	Ubiquinone and menaquinone biosynthesis	Metabolism of Cofactors and Vitamins	0.0076802	1	79979;	1352;27235;79947;10196;114049;117246;127253;131965;144233;196074;24140;27292;29960;3275;3276;51106;51409;51451;54496;55170;55178;55798;56341;60487;63899;751071;79066;79979;84274;9836;100037417
A	pirenzepine	path:00380_8	Tryptophan metabolism	Amino Acid Metabolism	0.0076802	1	79979;	10196;114049;117246;127253;131965;144233;196074;24140;27292;29960;3275;3276;51106;51409;51451;54496;55170;55178;55798;56341;60487;63899;751071;79066;79979;84274;9836;130013;23498;8942;847
A	pirenzepine	path:00130_1	Ubiquinone and menaquinone biosynthesis	Metabolism of Cofactors and Vitamins	0.00817401	1	79979;	1352;27235;79947;10196;114049;117246;127253;131965;144233;196074;24140;27292;29960;3275;3276;51106;51409;51451;54496;55170;55178;55798;56341;60487;63899;751071;79066;79979;84274;9836;10229;51004;51805
A	pirenzepine	path:00130_2	Ubiquinone and menaquinone biosynthesis	Metabolism of Cofactors and Vitamins	0.00817401	1	79979;	1352;27235;79947;10196;114049;117246;127253;131965;144233;196074;24140;27292;29960;3275;3276;51106;51409;51451;54496;55170;55178;55798;56341;60487;63899;751071;79066;79979;84274;9836;10229;51004;100037417
A	pirenzepine	path:00340_10	Histidine metabolism	Amino Acid Metabolism	0.00842083	1	79979;	3034;1644;3067;23438;3035;92675;84735;10196;114049;117246;127253;131965;144233;196074;24140;27292;29960;3275;3276;51106;51409;51451;54496;55170;55178;55798;56341;60487;63899;751071;79066;79979;84274;9836
A	pirenzepine	path:00450_4	Selenoamino acid metabolism	Metabolism of Other Amino Acids	0.00842083	1	79979;	27430;4143;4144;10196;114049;117246;127253;131965;144233;196074;24140;27292;29960;3275;3276;51106;51409;51451;54496;55170;55178;55798;56341;60487;63899;751071;79066;79979;84274;9836;10768;191;23382;875
A	pirenzepine	path:00440_2	Aminophosphonate metabolism	Metabolism of Other Amino Acids	0.0086676	1	79979;	10390;85465;5833;728294;10196;114049;117246;127253;131965;144233;196074;24140;27292;29960;3275;3276;51106;51409;51451;54496;55170;55178;55798;56341;60487;63899;751071;79066;79979;84274;9836;54675;60496;81490;9791
A	pirenzepine	path:00450_3	Selenoamino acid metabolism	Metabolism of Other Amino Acids	0.0086676	1	79979;	27430;4143;4144;4141;92935;10196;114049;117246;127253;131965;144233;196074;24140;27292;29960;3275;3276;51106;51409;51451;54496;55170;55178;55798;56341;60487;63899;751071;79066;79979;84274;9836;10768;191;23382
A	pirenzepine	path:00626_3	Naphthalene and anthracene degradation	Xenobiotics Biodegradation and Metabolism	0.009161	1	79979;	10229;51004;123099;1591;1592;8560;83875;242;247;84188;10196;114049;117246;127253;131965;144233;196074;24140;27292;29960;3275;3276;51106;51409;51451;54496;55170;55178;55798;56341;60487;63899;751071;79066;79979;84274;9836
A	pirenzepine	path:00340_3	Histidine metabolism	Amino Acid Metabolism	0.00940762	1	79979;	10229;51004;144193;131669;3034;1644;3067;23438;3035;92675;84735;10196;114049;117246;127253;131965;144233;196074;24140;27292;29960;3275;3276;51106;51409;51451;54496;55170;55178;55798;56341;60487;63899;751071;79066;79979;84274;9836
A	prasterone	path:00240_7	Pyrimidine metabolism	Nucleotide Metabolism	0.00400428	3	4940;4938;5429;	87178;10622;11128;171568;25885;30834;51082;51728;5430;5431;5432;5433;5434;5435;5436;5437;5438;5439;5440;5441;5442;55703;64425;661;84172;84265;9533;10201;29922;4830;4831;4832;4833;50808;129607;51727;1503;56474;377841;953;956;124583;955;957;9583;139596;54963;7371;83549;115024;22978;30833;4907;51251;56953;84618;93034;10587;7296;50484;6240;6241;10514;10721;11044;11201;11232;27343;27434;353497;51426;5…
A	prasterone	path:00240_2	Pyrimidine metabolism	Nucleotide Metabolism	0.00482908	3	4940;4938;5429;	7372;87178;10622;11128;171568;25885;30834;51082;51728;5430;5431;5432;5433;5434;5435;5436;5437;5438;5439;5440;5441;5442;55703;64425;661;84172;84265;9533;10201;29922;4830;4831;4832;4833;50808;129607;51727;1503;56474;377841;953;956;124583;955;957;9583;139596;54963;7371;83549;115024;22978;30833;4907;51251;56953;84618;93034;151531;7378;7374;1806;403314;57379;978;50484;6240;6241;10514;10721;11044;11201…
A	propantheline bromide	path:00010_4	Glycolysis / Gluconeogenesis	Carbohydrate Metabolism	0.000141951	3	5230;2597;2023;	2023;2026;2027;441531;5223;5224;669;728188;2597;26330;5230;5232;97;98
A	propantheline bromide	path:00100_1	Biosynthesis of steroids	Lipid Metabolism	0.000550724	2	1717;10682;	6309;10682;1717;55556;1718
A	propantheline bromide	path:00100_2	Biosynthesis of steroids	Lipid Metabolism	0.0019438	2	1717;10682;	6309;10682;1717;55556;1718;1595;7108;4047;6307
A	propantheline bromide	path:00100_6	Biosynthesis of steroids	Lipid Metabolism	0.0019438	2	1717;10682;	6309;10682;1717;1718;1595;7108;6713;4047;6307
A	propantheline bromide	path:00100_17	Biosynthesis of steroids	Lipid Metabolism	0.0019438	2	1717;10682;	6309;10682;1717;1718;1595;7108;4047;50814;6307
A	propantheline bromide	path:00100_5	Biosynthesis of steroids	Lipid Metabolism	0.00241779	2	1717;10682;	6309;10682;1717;55556;1718;1595;7108;6713;4047;6307
A	propantheline bromide	path:00020_2	Citrate cycle (TCA cycle)	Carbohydrate Metabolism	0.00351129	2	2271;6391;	1743;283398;8801;8802;8803;6389;6390;6391;6392;642502;651820;2271
A	propantheline bromide	path:00020_6	Citrate cycle (TCA cycle)	Carbohydrate Metabolism	0.00412932	2	2271;6391;	283398;8801;8802;8803;6389;6390;6391;6392;642502;651820;2271;4190;4191
A	propantheline bromide	path:00010_3	Glycolysis / Gluconeogenesis	Carbohydrate Metabolism	0.00479388	2	5230;2023;	5313;5315;2023;2026;2027;441531;5223;5224;669;728188;5230;5232;97;98
A	propantheline bromide	path:00010_5	Glycolysis / Gluconeogenesis	Carbohydrate Metabolism	0.00625971	2	5230;2597;	441531;5223;5224;669;728188;2597;26330;7167;729708;226;229;230;5230;5232;97;98
A	propantheline bromide	path:00010_6	Glycolysis / Gluconeogenesis	Carbohydrate Metabolism	0.00971847	2	5230;2597;	441531;5223;5224;669;2597;26330;7167;729708;226;229;230;5211;5213;5214;2203;8789;5230;5232;97;98
A	riboflavin	path:00232_1	Caffeine metabolism	Biosynthesis of Secondary Metabolites	1.59558e-06	2	1545;1543;	11283;113612;1543;1544;1545;1548;1549;1551;1553;1555;1557;1558;1559;1562;1565;1571;1572;1573;1576;1577;1580;1588;199974;260293;29785;57834;64816;66002;7498;10;9
A	riboflavin	path:00232_2	Caffeine metabolism	Biosynthesis of Secondary Metabolites	1.59558e-06	2	1545;1543;	11283;113612;1543;1544;1545;1548;1549;1551;1553;1555;1557;1558;1559;1562;1565;1571;1572;1573;1576;1577;1580;1588;199974;260293;29785;57834;64816;66002;7498;10;9
A	riboflavin	path:00071_2	Fatty acid metabolism	Lipid Metabolism	3.09851e-06	2	1545;1543;	1579;284541;124;125;126;127;128;130;131;217;218;219;223;224;501;11283;113612;1543;1544;1545;1548;1549;1551;1553;1555;1557;1558;1559;1562;1565;1571;1572;1573;1576;1577;1580;1588;199974;260293;29785;57834;64816;66002
A	riboflavin	path:00591_1	Linoleic acid metabolism	Lipid Metabolism	4.72841e-06	2	1545;1543;	11283;113612;1543;1544;1545;1548;1549;1551;1553;1555;1557;1558;1559;1562;1565;1571;1572;1573;1576;1577;1580;1588;199974;260293;29785;57834;64816;66002;246;247;100137049;123745;151056;255189;26279;283748;30814;391013;50487;5319;5320;5321;5322;64600;81579;8398;8399;84647;8605;8681;240;3992;9415
A	riboflavin	path:00590_4	Arachidonic acid metabolism	Lipid Metabolism	5.87105e-06	2	1545;1543;	11283;113612;1543;1544;1545;1548;1549;1551;1553;1555;1557;1558;1559;1562;1565;1571;1572;1573;1576;1577;1580;1588;199974;260293;29785;57834;64816;66002;1579;284541;246;247;242;4051;8529;239;5742;5743;100137049;123745;151056;255189;26279;283748;30814;391013;50487;5319;5320;5321;5322;64600;81579;8398;8399;84647;8605;8681;240
A	riboflavin	path:00361_2	gamma-Hexachlorocyclohexane degradation	Xenobiotics Biodegradation and Metabolism	6.27938e-06	2	1545;1543;	10229;51004;10170;10202;10901;115817;147015;201140;207063;25979;317749;51635;79758;9249;248;249;250;251;390928;51205;52;53;54;55;92370;93650;5444;5445;5446;123099;1591;1592;8560;11283;113612;1543;1544;1545;1548;1549;1551;1553;1555;1557;1558;1559;1562;1565;1571;1572;1573;1576;1577;1580;1588;199974;260293;29785;57834;64816;66002
A	riboflavin	path:00590_3	Arachidonic acid metabolism	Lipid Metabolism	8.28672e-06	2	1545;1543;	2053;11283;113612;1543;1544;1545;1548;1549;1551;1553;1555;1557;1558;1559;1562;1565;1571;1572;1573;1576;1577;1580;1588;199974;260293;29785;57834;64816;66002;1579;284541;246;247;242;257202;2876;2877;2878;2879;2880;2882;493869;4051;8529;239;5742;5743;100137049;123745;151056;255189;26279;283748;30814;391013;50487;5319;5320;5321;5322;64600;81579;8398;8399;84647;8605;8681;240;4048;4056
A	riboflavin	path:00590_6	Arachidonic acid metabolism	Lipid Metabolism	8.28672e-06	2	1545;1543;	11283;113612;1543;1544;1545;1548;1549;1551;1553;1555;1557;1558;1559;1562;1565;1571;1572;1573;1576;1577;1580;1588;199974;260293;29785;57834;64816;66002;1579;284541;246;247;242;4051;8529;239;5742;5743;100137049;123745;151056;255189;26279;283748;30814;391013;50487;5319;5320;5321;5322;64600;81579;8398;8399;84647;8605;8681;240;5740;10728;80142;9536;6916;8644;27306;5730;10901;873;874
A	riboflavin	path:00380_1	Tryptophan metabolism	Amino Acid Metabolism	8.52691e-06	2	1545;1543;	259307;169355;3620;11283;113612;1543;1544;1545;1548;1549;1551;1553;1555;1557;1558;1559;1562;1565;1571;1572;1573;1576;1577;1580;1588;199974;260293;29785;57834;64816;66002;438;10196;114049;117246;127253;131965;144233;196074;24140;27292;29960;3275;3276;51106;51409;51451;54496;55170;55178;55798;56341;60487;63899;751071;79066;79979;84274;9836;15;4128;4129;1644;125061;8942;6999;121278;7166;10352;7453;1…
A	riboflavin	path:00590_5	Arachidonic acid metabolism	Lipid Metabolism	9.26809e-06	2	1545;1543;	11283;113612;1543;1544;1545;1548;1549;1551;1553;1555;1557;1558;1559;1562;1565;1571;1572;1573;1576;1577;1580;1588;199974;260293;29785;57834;64816;66002;1579;284541;246;247;242;257202;2876;2877;2878;2879;2880;2882;493869;4051;8529;239;5742;5743;100137049;123745;151056;255189;26279;283748;30814;391013;50487;5319;5320;5321;5322;64600;81579;8398;8399;84647;8605;8681;240;4048;4056;124975;2678;2686;2687…
A	riboflavin	path:00150_2	Androgen and estrogen metabolism	Lipid Metabolism	1.00401e-05	2	1545;1543;	10720;10941;133688;167127;54490;54575;54576;54577;54578;54579;54600;54657;54658;54659;574537;7363;7364;7365;7366;7367;79799;10229;51004;3292;3294;51144;51170;51478;7923;8630;6783;414;415;6718;6715;6716;79644;11283;113612;1543;1544;1545;1548;1549;1551;1553;1555;1557;1558;1559;1562;1565;1571;1572;1573;1576;1577;1580;1588;199974;260293;29785;57834;64816;66002;3293;8644;1109;3290;3291;1584;1585;3283;…
A	riboflavin	path:00590_1	Arachidonic acid metabolism	Lipid Metabolism	1.00401e-05	2	1545;1543;	2053;11283;113612;1543;1544;1545;1548;1549;1551;1553;1555;1557;1558;1559;1562;1565;1571;1572;1573;1576;1577;1580;1588;199974;260293;29785;57834;64816;66002;1579;284541;246;247;242;257202;2876;2877;2878;2879;2880;2882;493869;4051;8529;239;5742;5743;100137049;123745;151056;255189;26279;283748;30814;391013;50487;5319;5320;5321;5322;64600;81579;8398;8399;84647;8605;8681;240;4048;4056;5740;10728;80142…
A	riboflavin	path:00380_4	Tryptophan metabolism	Amino Acid Metabolism	1.03044e-05	2	1545;1543;	259307;169355;3620;11283;113612;1543;1544;1545;1548;1549;1551;1553;1555;1557;1558;1559;1562;1565;1571;1572;1573;1576;1577;1580;1588;199974;260293;29785;57834;64816;66002;438;10196;114049;117246;127253;131965;144233;196074;24140;27292;29960;3275;3276;51106;51409;51451;54496;55170;55178;55798;56341;60487;63899;751071;79066;79979;84274;9836;15;4128;4129;1644;125061;23498;8942;8564;6999;121278;7166;1…
A	riboflavin	path:00380_2	Tryptophan metabolism	Amino Acid Metabolism	1.22499e-05	2	1545;1543;	259307;169355;3620;11283;113612;1543;1544;1545;1548;1549;1551;1553;1555;1557;1558;1559;1562;1565;1571;1572;1573;1576;1577;1580;1588;199974;260293;29785;57834;64816;66002;438;10196;114049;117246;127253;131965;144233;196074;24140;27292;29960;3275;3276;51106;51409;51451;54496;55170;55178;55798;56341;60487;63899;751071;79066;79979;84274;9836;15;4128;4129;1644;125061;23498;8942;8564;6999;121278;7166;1…
A	riboflavin	path:00980_1	Metabolism of xenobiotics by cytochrome P450	Fluorene degradation	1.25416e-05	2	1545;1543;	11283;113612;1543;1544;1545;1548;1549;1551;1553;1555;1557;1558;1559;1562;1565;1571;1572;1573;1576;1577;1580;1588;199974;260293;29785;57834;64816;66002;119391;221357;2938;2939;2940;2941;2944;2946;2947;2948;2949;2950;2952;2953;2954;373156;4257;4258;4259;9446;10720;10941;133688;167127;54490;54575;54576;54577;54578;54579;54600;54657;54658;54659;574537;7363;7364;7365;7366;7367;79799;218;220;221;222;12…
A	riboflavin	path:00150_1	Androgen and estrogen metabolism	Lipid Metabolism	1.76749e-05	2	1545;1543;	10720;10941;133688;167127;54490;54575;54576;54577;54578;54579;54600;54657;54658;54659;574537;7363;7364;7365;7366;7367;79799;10196;114049;117246;127253;131965;144233;196074;24140;27292;29960;3275;3276;51106;51409;51451;54496;55170;55178;55798;56341;60487;63899;751071;79066;79979;84274;9836;10229;51004;3292;3294;51144;51170;51478;7923;8630;6783;414;415;6718;6715;6716;79644;11283;113612;1543;1544;15…
A	riboflavin	path:00380_13	Tryptophan metabolism	Amino Acid Metabolism	1.83783e-05	2	1545;1543;	259307;169355;3620;11283;113612;1543;1544;1545;1548;1549;1551;1553;1555;1557;1558;1559;1562;1565;1571;1572;1573;1576;1577;1580;1588;199974;260293;29785;57834;64816;66002;438;10196;114049;117246;127253;131965;144233;196074;24140;27292;29960;3275;3276;51106;51409;51451;54496;55170;55178;55798;56341;60487;63899;751071;79066;79979;84274;9836;15;4128;4129;1644;6999;121278;7166;10352;7453;217;218;219;2…
A	riboflavin	path:00380_3	Tryptophan metabolism	Amino Acid Metabolism	1.90955e-05	2	1545;1543;	259307;169355;3620;11283;113612;1543;1544;1545;1548;1549;1551;1553;1555;1557;1558;1559;1562;1565;1571;1572;1573;1576;1577;1580;1588;199974;260293;29785;57834;64816;66002;438;10196;114049;117246;127253;131965;144233;196074;24140;27292;29960;3275;3276;51106;51409;51451;54496;55170;55178;55798;56341;60487;63899;751071;79066;79979;84274;9836;15;4128;4129;1644;125061;8942;6999;121278;7166;10352;7453;2…
A	rosiglitazone	path:00590_7	Arachidonic acid metabolism	Lipid Metabolism	0.0025911	2	9536;5743;	5742;5743;5740;10728;80142;9536;6916;27306;5730;10901;873;874
A	streptomycin	path:00010_2	Glycolysis / Gluconeogenesis	Carbohydrate Metabolism	0.00297908	1	3945;	5160;5161;5162;160287;3939;3945;3948;92483;5313;5315;2023;2026;2027;441531;5223;5224;669;728188
A	streptomycin	path:00640_1	Propanoate metabolism	Carbohydrate Metabolism	0.00380542	1	3945;	4329;84693;5095;5096;79611;55902;84532;34;38;39;31;32;23417;160287;3939;3945;3948;92483;1892;1962;3030;1718;9524
A	streptomycin	path:00010_1	Glycolysis / Gluconeogenesis	Carbohydrate Metabolism	0.00578654	1	3945;	217;218;219;223;224;501;55902;79611;84532;220;221;222;10327;124;125;126;127;128;130;131;5160;5161;5162;1737;160287;3939;3945;3948;92483;5313;5315;2023;2026;2027;1738
A	streptomycin	path:00620_1	Pyruvate metabolism	Carbohydrate Metabolism	0.00710565	1	3945;	5105;5106;5313;5315;231;2739;197257;3029;84264;5091;4200;10873;4199;4190;4191;160287;3939;3945;3948;92483;55902;79611;84532;134526;217;218;219;223;224;501;38;39;31;32;100037417;9380;5160;5161;5162;1737;1738;97;98
A	streptomycin	path:00272_1	Cysteine metabolism	Amino Acid Metabolism	0.00727044	1	3945;	10993;100134314;10090;10164;113189;23563;25830;266722;27233;27284;3340;4166;442038;64090;64377;64579;64711;6819;728969;79690;83539;8509;89792;90161;9348;9394;9435;9486;9653;9951;137362;2805;2806;213;79587;833;1491;4357;1036;160287;3939;3945;3948;92483
A	succinylsulfathiazole	path:00540_3	Lipopolysaccharide biosynthesis	Glycan Biosynthesis and Metabolism	6.33612e-05	5	9557;6597;1660;1654;79071;	114799;157570;24142;253558;340481;347516;51126;54898;60481;619373;79071;79829;80218;80339;8260;9197;79147;10847;10856;10973;1105;11056;1107;1108;11164;122402;131870;1653;1654;1655;1656;1659;1660;1663;1665;1763;1974;2068;2071;22907;23020;23064;23132;23400;23517;254552;25788;283927;317781;440081;4521;51202;51428;54456;54514;546;54606;54617;55308;57062;57089;57634;57696;57697;5965;60625;641;64135;65…
A	succinylsulfathiazole	path:00540_6	Lipopolysaccharide biosynthesis	Glycan Biosynthesis and Metabolism	6.33612e-05	5	9557;6597;1660;1654;79071;	114799;157570;24142;253558;340481;347516;51126;54898;60481;619373;79071;79829;80218;80339;8260;9197;79147;10847;10856;10973;1105;11056;1107;1108;11164;122402;131870;1653;1654;1655;1656;1659;1660;1663;1665;1763;1974;2068;2071;22907;23020;23064;23132;23400;23517;254552;25788;283927;317781;440081;4521;51202;51428;54456;54514;546;54606;54617;55308;57062;57089;57634;57696;57697;5965;60625;641;64135;65…
A	succinylsulfathiazole	path:00790_4	Folate biosynthesis	Metabolism of Cofactors and Vitamins	0.000321422	4	9557;6597;1660;1654;	2356;10847;10856;10973;1105;11056;1107;1108;11164;122402;131870;1653;1654;1655;1656;1659;1660;1663;1665;1763;1974;2068;2071;22907;23020;23064;23132;23400;23517;254552;25788;283927;317781;440081;4521;51202;51428;54456;54514;546;54606;54617;55308;57062;57089;57634;57696;57697;5965;60625;641;64135;652522;6594;6595;6597;728849;7486;79009;79039;79132;7919;79665;79873;8438;8467;84893;8607;8653;8886;927…
A	succinylsulfathiazole	path:00790_5	Folate biosynthesis	Metabolism of Cofactors and Vitamins	0.000336872	4	9557;6597;1660;1654;	10847;10856;10973;1105;11056;1107;1108;11164;122402;131870;1653;1654;1655;1656;1659;1660;1663;1665;1763;1974;2068;2071;22907;23020;23064;23132;23400;23517;254552;25788;283927;317781;440081;4521;51202;51428;54456;54514;546;54606;54617;55308;57062;57089;57634;57696;57697;5965;60625;641;64135;652522;6594;6595;6597;728849;7486;79009;79039;79132;7919;79665;79873;8438;8467;84893;8607;8653;8886;92797;94…
A	succinylsulfathiazole	path:00790_6	Folate biosynthesis	Metabolism of Cofactors and Vitamins	0.000352846	4	9557;6597;1660;1654;	10847;10856;10973;1105;11056;1107;1108;11164;122402;131870;1653;1654;1655;1656;1659;1660;1663;1665;1763;1974;2068;2071;22907;23020;23064;23132;23400;23517;254552;25788;283927;317781;440081;4521;51202;51428;54456;54514;546;54606;54617;55308;57062;57089;57634;57696;57697;5965;60625;641;64135;652522;6594;6595;6597;728849;7486;79009;79039;79132;7919;79665;79873;8438;8467;84893;8607;8653;8886;92797;94…
A	succinylsulfathiazole	path:00790_7	Folate biosynthesis	Metabolism of Cofactors and Vitamins	0.000369355	4	9557;6597;1660;1654;	10847;10856;10973;1105;11056;1107;1108;11164;122402;131870;1653;1654;1655;1656;1659;1660;1663;1665;1763;1974;2068;2071;22907;23020;23064;23132;23400;23517;254552;25788;283927;317781;440081;4521;51202;51428;54456;54514;546;54606;54617;55308;57062;57089;57634;57696;57697;5965;60625;641;64135;652522;6594;6595;6597;728849;7486;79009;79039;79132;7919;79665;79873;8438;8467;84893;8607;8653;8886;92797;94…
A	succinylsulfathiazole	path:00500_10	Starch and sucrose metabolism	Carbohydrate Metabolism	0.00105558	4	9557;6597;1660;1654;	2629;57733;2475;2645;3098;3099;3101;80201;2548;2595;642103;8972;6476;5167;5169;283209;7360;2997;2998;5236;55276;2538;57818;92579;2821;178;2632;276;277;278;279;280;5834;5836;5837;10847;10856;10973;1105;11056;1107;1108;11164;122402;131870;1653;1654;1655;1656;1659;1660;1663;1665;1763;1974;2068;2071;22907;23020;23064;23132;23400;23517;254552;25788;283927;317781;440081;4521;51202;51428;54456;54514;546…
A	succinylsulfathiazole	path:00710_2	Carbon fixation in photosynthetic organisms	Energy Metabolism	0.00140881	2	5230;6120;	226;229;230;7086;8277;84076;22934;6120;2203;8789;7167;729708;5230;5232
A	succinylsulfathiazole	path:00750_2	Vitamin B6 metabolism	Metabolism of Cofactors and Vitamins	0.00401773	1	29968;	29968
A	sulfaguanidine	path:00230_13	Purine metabolism	Nucleotide Metabolism	0.00599026	16	27109;2983;58497;4832;10201;51455;5980;5429;10721;55811;114;108;5144;5140;5137;27115;	158;471;87178;10846;27115;50940;5136;5137;5138;5139;5140;5141;5142;5143;5144;5147;5148;5149;5150;5151;5152;5153;8622;8654;107;108;109;111;112;113;114;115;196883;55811;10622;11128;171568;25885;30834;51082;51728;5430;5431;5432;5433;5434;5435;5436;5437;5438;5439;5440;5441;5442;55703;64425;661;84172;84265;9533;10514;10721;11044;11201;11232;27343;27434;353497;51426;54107;5422;5423;5424;5425;5426;5427;…
A	sulfasalazine	path:00650_10	Butanoate metabolism	Carbohydrate Metabolism	0.000745434	1	3157;	3155;54511;3157;3158;38;39;5160;5161;5162
A	sulfasalazine	path:00072_1	Synthesis and degradation of ketone bodies	Lipid Metabolism	0.000828243	1	3157;	3157;3158;3155;54511;38;39;56898;622;5019;64064
A	sulfasalazine	path:00650_7	Butanoate metabolism	Carbohydrate Metabolism	0.00149059	1	3157;	56898;622;5019;64064;65985;3155;54511;3157;3158;38;39;1962;3028;3033;3295;5160;5161;5162
A	sulfasalazine	path:00280_2	Valine, leucine and isoleucine degradation	Amino Acid Metabolism	0.00157337	1	3157;	38;39;3157;3158;5019;64064;3155;54511;549;56922;64087;10449;30;3032;1962;3028;3033;3295;4329
A	sulfasalazine	path:00280_5	Valine, leucine and isoleucine degradation	Amino Acid Metabolism	0.00157337	1	3157;	38;39;3157;3158;5019;64064;3155;54511;549;10449;30;3032;1962;3028;3033;3295;5095;5096;4329
A	sulfasalazine	path:00280_3	Valine, leucine and isoleucine degradation	Amino Acid Metabolism	0.00165614	1	3157;	3157;3158;3155;54511;549;56922;64087;1892;1962;3030;3712;10449;30;3032;3028;3033;3295;4329;26275;34
A	sulfasalazine	path:00650_2	Butanoate metabolism	Carbohydrate Metabolism	0.00173891	1	3157;	217;218;219;223;224;501;56898;622;5019;64064;65985;3155;54511;3157;3158;38;39;1962;3028;3033;3295
A	sulfasalazine	path:00280_8	Valine, leucine and isoleucine degradation	Amino Acid Metabolism	0.00215272	1	3157;	38;39;3157;3158;3155;54511;10449;30;3032;1962;3028;3033;3295;84693;5095;5096;316;217;218;219;223;224;501;4329;18;11112
A	sulfasalazine	path:00280_6	Valine, leucine and isoleucine degradation	Amino Acid Metabolism	0.00231822	1	3157;	38;39;3157;3158;3155;54511;56922;64087;1892;1962;3030;10449;30;3032;3028;3033;3295;316;217;218;219;223;224;501;4329;18;11112;26275
A	sulfasalazine	path:00650_5	Butanoate metabolism	Carbohydrate Metabolism	0.00380708	1	3157;	5019;64064;65985;3157;3158;38;39;1962;3028;3033;3295;114799;157570;24142;253558;340481;347516;51126;54898;60481;619373;79071;79829;80218;80339;8260;9197;116236;126767;13;2098;221955;3340;51365;51400;57552;64579;747;80821;8228;8509;9348;9588;1892;3030;35
A	sulfasalazine	path:00650_3	Butanoate metabolism	Carbohydrate Metabolism	0.00388976	1	3157;	56898;622;5019;64064;65985;3155;54511;3157;3158;38;39;1962;3028;3033;3295;114799;157570;24142;253558;340481;347516;51126;54898;60481;619373;79071;79829;80218;80339;8260;9197;116236;126767;13;2098;221955;3340;51365;51400;57552;64579;747;80821;8228;8509;9348;9588
A	sulfasalazine	path:00650_4	Butanoate metabolism	Carbohydrate Metabolism	0.00405511	1	3157;	56898;622;5019;64064;65985;3155;54511;3157;3158;38;39;1962;3028;3033;3295;114799;157570;24142;253558;340481;347516;51126;54898;60481;619373;79071;79829;80218;80339;8260;9197;116236;126767;13;2098;221955;3340;51365;51400;57552;64579;747;80821;8228;8509;9348;9588;1892;3030
A	tetracycline	path:00380_1	Tryptophan metabolism	Amino Acid Metabolism	2.88164e-06	3	79979;1545;1543;	259307;169355;3620;11283;113612;1543;1544;1545;1548;1549;1551;1553;1555;1557;1558;1559;1562;1565;1571;1572;1573;1576;1577;1580;1588;199974;260293;29785;57834;64816;66002;438;10196;114049;117246;127253;131965;144233;196074;24140;27292;29960;3275;3276;51106;51409;51451;54496;55170;55178;55798;56341;60487;63899;751071;79066;79979;84274;9836;15;4128;4129;1644;125061;8942;6999;121278;7166;10352;7453;1…
A	tetracycline	path:00380_4	Tryptophan metabolism	Amino Acid Metabolism	3.82975e-06	3	79979;1545;1543;	259307;169355;3620;11283;113612;1543;1544;1545;1548;1549;1551;1553;1555;1557;1558;1559;1562;1565;1571;1572;1573;1576;1577;1580;1588;199974;260293;29785;57834;64816;66002;438;10196;114049;117246;127253;131965;144233;196074;24140;27292;29960;3275;3276;51106;51409;51451;54496;55170;55178;55798;56341;60487;63899;751071;79066;79979;84274;9836;15;4128;4129;1644;125061;23498;8942;8564;6999;121278;7166;1…
A	tetracycline	path:00380_2	Tryptophan metabolism	Amino Acid Metabolism	4.96462e-06	3	79979;1545;1543;	259307;169355;3620;11283;113612;1543;1544;1545;1548;1549;1551;1553;1555;1557;1558;1559;1562;1565;1571;1572;1573;1576;1577;1580;1588;199974;260293;29785;57834;64816;66002;438;10196;114049;117246;127253;131965;144233;196074;24140;27292;29960;3275;3276;51106;51409;51451;54496;55170;55178;55798;56341;60487;63899;751071;79066;79979;84274;9836;15;4128;4129;1644;125061;23498;8942;8564;6999;121278;7166;1…
A	tetracycline	path:00150_1	Androgen and estrogen metabolism	Lipid Metabolism	8.5985e-06	3	1545;1543;79979;	10720;10941;133688;167127;54490;54575;54576;54577;54578;54579;54600;54657;54658;54659;574537;7363;7364;7365;7366;7367;79799;10196;114049;117246;127253;131965;144233;196074;24140;27292;29960;3275;3276;51106;51409;51451;54496;55170;55178;55798;56341;60487;63899;751071;79066;79979;84274;9836;10229;51004;3292;3294;51144;51170;51478;7923;8630;6783;414;415;6718;6715;6716;79644;11283;113612;1543;1544;15…
A	tetracycline	path:00380_13	Tryptophan metabolism	Amino Acid Metabolism	9.11555e-06	3	79979;1545;1543;	259307;169355;3620;11283;113612;1543;1544;1545;1548;1549;1551;1553;1555;1557;1558;1559;1562;1565;1571;1572;1573;1576;1577;1580;1588;199974;260293;29785;57834;64816;66002;438;10196;114049;117246;127253;131965;144233;196074;24140;27292;29960;3275;3276;51106;51409;51451;54496;55170;55178;55798;56341;60487;63899;751071;79066;79979;84274;9836;15;4128;4129;1644;6999;121278;7166;10352;7453;217;218;219;2…
A	tetracycline	path:00380_3	Tryptophan metabolism	Amino Acid Metabolism	9.65275e-06	3	79979;1545;1543;	259307;169355;3620;11283;113612;1543;1544;1545;1548;1549;1551;1553;1555;1557;1558;1559;1562;1565;1571;1572;1573;1576;1577;1580;1588;199974;260293;29785;57834;64816;66002;438;10196;114049;117246;127253;131965;144233;196074;24140;27292;29960;3275;3276;51106;51409;51451;54496;55170;55178;55798;56341;60487;63899;751071;79066;79979;84274;9836;15;4128;4129;1644;125061;8942;6999;121278;7166;10352;7453;2…
A	tetracycline	path:00232_1	Caffeine metabolism	Biosynthesis of Secondary Metabolites	7.13425e-05	2	1545;1543;	11283;113612;1543;1544;1545;1548;1549;1551;1553;1555;1557;1558;1559;1562;1565;1571;1572;1573;1576;1577;1580;1588;199974;260293;29785;57834;64816;66002;7498;10;9
A	tetracycline	path:00232_2	Caffeine metabolism	Biosynthesis of Secondary Metabolites	7.13425e-05	2	1545;1543;	11283;113612;1543;1544;1545;1548;1549;1551;1553;1555;1557;1558;1559;1562;1565;1571;1572;1573;1576;1577;1580;1588;199974;260293;29785;57834;64816;66002;7498;10;9
A	tetracycline	path:00071_2	Fatty acid metabolism	Lipid Metabolism	0.000138176	2	1545;1543;	1579;284541;124;125;126;127;128;130;131;217;218;219;223;224;501;11283;113612;1543;1544;1545;1548;1549;1551;1553;1555;1557;1558;1559;1562;1565;1571;1572;1573;1576;1577;1580;1588;199974;260293;29785;57834;64816;66002
A	tetracycline	path:00591_1	Linoleic acid metabolism	Lipid Metabolism	0.000210394	2	1545;1543;	11283;113612;1543;1544;1545;1548;1549;1551;1553;1555;1557;1558;1559;1562;1565;1571;1572;1573;1576;1577;1580;1588;199974;260293;29785;57834;64816;66002;246;247;100137049;123745;151056;255189;26279;283748;30814;391013;50487;5319;5320;5321;5322;64600;81579;8398;8399;84647;8605;8681;240;3992;9415
A	tetracycline	path:00590_4	Arachidonic acid metabolism	Lipid Metabolism	0.00026089	2	1545;1543;	11283;113612;1543;1544;1545;1548;1549;1551;1553;1555;1557;1558;1559;1562;1565;1571;1572;1573;1576;1577;1580;1588;199974;260293;29785;57834;64816;66002;1579;284541;246;247;242;4051;8529;239;5742;5743;100137049;123745;151056;255189;26279;283748;30814;391013;50487;5319;5320;5321;5322;64600;81579;8398;8399;84647;8605;8681;240
A	tetracycline	path:00361_2	gamma-Hexachlorocyclohexane degradation	Xenobiotics Biodegradation and Metabolism	0.000278912	2	1545;1543;	10229;51004;10170;10202;10901;115817;147015;201140;207063;25979;317749;51635;79758;9249;248;249;250;251;390928;51205;52;53;54;55;92370;93650;5444;5445;5446;123099;1591;1592;8560;11283;113612;1543;1544;1545;1548;1549;1551;1553;1555;1557;1558;1559;1562;1565;1571;1572;1573;1576;1577;1580;1588;199974;260293;29785;57834;64816;66002
A	tetracycline	path:00590_3	Arachidonic acid metabolism	Lipid Metabolism	0.000367341	2	1545;1543;	2053;11283;113612;1543;1544;1545;1548;1549;1551;1553;1555;1557;1558;1559;1562;1565;1571;1572;1573;1576;1577;1580;1588;199974;260293;29785;57834;64816;66002;1579;284541;246;247;242;257202;2876;2877;2878;2879;2880;2882;493869;4051;8529;239;5742;5743;100137049;123745;151056;255189;26279;283748;30814;391013;50487;5319;5320;5321;5322;64600;81579;8398;8399;84647;8605;8681;240;4048;4056
A	tetracycline	path:00590_6	Arachidonic acid metabolism	Lipid Metabolism	0.000367341	2	1545;1543;	11283;113612;1543;1544;1545;1548;1549;1551;1553;1555;1557;1558;1559;1562;1565;1571;1572;1573;1576;1577;1580;1588;199974;260293;29785;57834;64816;66002;1579;284541;246;247;242;4051;8529;239;5742;5743;100137049;123745;151056;255189;26279;283748;30814;391013;50487;5319;5320;5321;5322;64600;81579;8398;8399;84647;8605;8681;240;5740;10728;80142;9536;6916;8644;27306;5730;10901;873;874
A	tetracycline	path:00590_5	Arachidonic acid metabolism	Lipid Metabolism	0.000410481	2	1545;1543;	11283;113612;1543;1544;1545;1548;1549;1551;1553;1555;1557;1558;1559;1562;1565;1571;1572;1573;1576;1577;1580;1588;199974;260293;29785;57834;64816;66002;1579;284541;246;247;242;257202;2876;2877;2878;2879;2880;2882;493869;4051;8529;239;5742;5743;100137049;123745;151056;255189;26279;283748;30814;391013;50487;5319;5320;5321;5322;64600;81579;8398;8399;84647;8605;8681;240;4048;4056;124975;2678;2686;2687…
A	tetracycline	path:00150_2	Androgen and estrogen metabolism	Lipid Metabolism	0.00044438	2	1545;1543;	10720;10941;133688;167127;54490;54575;54576;54577;54578;54579;54600;54657;54658;54659;574537;7363;7364;7365;7366;7367;79799;10229;51004;3292;3294;51144;51170;51478;7923;8630;6783;414;415;6718;6715;6716;79644;11283;113612;1543;1544;1545;1548;1549;1551;1553;1555;1557;1558;1559;1562;1565;1571;1572;1573;1576;1577;1580;1588;199974;260293;29785;57834;64816;66002;3293;8644;1109;3290;3291;1584;1585;3283;…
A	tetracycline	path:00590_1	Arachidonic acid metabolism	Lipid Metabolism	0.00044438	2	1545;1543;	2053;11283;113612;1543;1544;1545;1548;1549;1551;1553;1555;1557;1558;1559;1562;1565;1571;1572;1573;1576;1577;1580;1588;199974;260293;29785;57834;64816;66002;1579;284541;246;247;242;257202;2876;2877;2878;2879;2880;2882;493869;4051;8529;239;5742;5743;100137049;123745;151056;255189;26279;283748;30814;391013;50487;5319;5320;5321;5322;64600;81579;8398;8399;84647;8605;8681;240;4048;4056;5740;10728;80142…
A	tetracycline	path:00980_1	Metabolism of xenobiotics by cytochrome P450	Fluorene degradation	0.000553993	2	1545;1543;	11283;113612;1543;1544;1545;1548;1549;1551;1553;1555;1557;1558;1559;1562;1565;1571;1572;1573;1576;1577;1580;1588;199974;260293;29785;57834;64816;66002;119391;221357;2938;2939;2940;2941;2944;2946;2947;2948;2949;2950;2952;2953;2954;373156;4257;4258;4259;9446;10720;10941;133688;167127;54490;54575;54576;54577;54578;54579;54600;54657;54658;54659;574537;7363;7364;7365;7366;7367;79799;218;220;221;222;12…
A	todralazine	path:00626_2	Naphthalene and anthracene degradation	Xenobiotics Biodegradation and Metabolism	3.56976e-05	2	9249;1592;	10229;51004;123099;1591;1592;8560;83875;10170;10202;10901;115817;147015;201140;207063;25979;317749;51635;79758;9249;84188
A	todralazine	path:00903_3	Limonene and pinene degradation	Biosynthesis of Secondary Metabolites	0.000131491	2	1592;9249;	10170;10202;10901;115817;147015;201140;207063;25979;317749;51635;79758;9249;201562;1892;1962;3030;10999;11000;11001;132949;376497;80221;84188;123099;1591;1592;8560;728294;217;218;219;223;224;501;10229;51004;1557;1559
A	todralazine	path:00903_1	Limonene and pinene degradation	Biosynthesis of Secondary Metabolites	0.000153261	2	1592;9249;	10170;10202;10901;115817;147015;201140;207063;25979;317749;51635;79758;9249;201562;10434;127018;26027;54764;55432;114799;157570;24142;253558;340481;347516;51126;54898;60481;619373;79071;79829;80218;80339;8260;9197;1892;1962;3030;123099;1591;1592;8560
A	todralazine	path:00903_2	Limonene and pinene degradation	Biosynthesis of Secondary Metabolites	0.000176679	2	1592;9249;	10170;10202;10901;115817;147015;201140;207063;25979;317749;51635;79758;9249;201562;114799;157570;24142;253558;340481;347516;51126;54898;60481;619373;79071;79829;80218;80339;8260;9197;1892;1962;3030;10999;11000;11001;132949;376497;80221;123099;1591;1592;8560;10229;51004
A	todralazine	path:00361_2	gamma-Hexachlorocyclohexane degradation	Xenobiotics Biodegradation and Metabolism	0.000340338	2	1592;9249;	10229;51004;10170;10202;10901;115817;147015;201140;207063;25979;317749;51635;79758;9249;248;249;250;251;390928;51205;52;53;54;55;92370;93650;5444;5445;5446;123099;1591;1592;8560;11283;113612;1543;1544;1545;1548;1549;1551;1553;1555;1557;1558;1559;1562;1565;1571;1572;1573;1576;1577;1580;1588;199974;260293;29785;57834;64816;66002
A	todralazine	path:00627_5	1,4-Dichlorobenzene degradation	Xenobiotics Biodegradation and Metabolism	0.00182134	1	1592;	123099;1591;1592;8560
A	todralazine	path:00627_2	1,4-Dichlorobenzene degradation	Xenobiotics Biodegradation and Metabolism	0.00227621	1	1592;	134147;123099;1591;1592;8560
A	todralazine	path:00940_1	Phenylpropanoid biosynthesis	Biosynthesis of Secondary Metabolites	0.00227621	1	1592;	123099;1591;1592;8560;100037417
A	todralazine	path:00940_4	Phenylpropanoid biosynthesis	Biosynthesis of Secondary Metabolites	0.00227621	1	1592;	123099;1591;1592;8560;100037417
A	todralazine	path:00906_2	Carotenoid biosynthesis	Biosynthesis of Secondary Metabolites	0.00273088	1	1592;	123099;1591;1592;8560;10229;51004
A	todralazine	path:00510_8	N-Glycan biosynthesis	Glycan Biosynthesis and Metabolism	0.00318537	1	7841;	4245;10905;11253;4121;57134;23193;7841
A	todralazine	path:00626_5	Naphthalene and anthracene degradation	Xenobiotics Biodegradation and Metabolism	0.00363967	1	1592;	10229;51004;123099;1591;1592;8560;83875;84188
A	todralazine	path:00053_9	Ascorbate and aldarate metabolism	Carbohydrate Metabolism	0.0045477	1	1592;	217;218;219;223;224;501;123099;1591;1592;8560
A	todralazine	path:00626_1	Naphthalene and anthracene degradation	Xenobiotics Biodegradation and Metabolism	0.0045477	1	1592;	10229;51004;123099;1591;1592;8560;83875;242;247;84188
A	todralazine	path:00905_1	Brassinosteroid biosynthesis	Biosynthesis of Secondary Metabolites	0.0045477	1	1592;	27034;28976;36;37;123099;1591;1592;8560;10229;51004
A	todralazine	path:00940_2	Phenylpropanoid biosynthesis	Biosynthesis of Secondary Metabolites	0.00500144	1	1592;	123099;1591;1592;8560;100037417;137902;4025;4353;7837;8288;9588
A	todralazine	path:00624_2	1- and 2-Methylnaphthalene degradation	Xenobiotics Biodegradation and Metabolism	0.00862455	1	9249;	100037417;84188;201562;10170;10202;10901;115817;147015;201140;207063;25979;317749;51635;79758;9249;27034;28976;36;37
A	todralazine	path:00053_3	Ascorbate and aldarate metabolism	Carbohydrate Metabolism	0.00907659	1	1592;	116236;126767;13;2098;221955;3340;51365;51400;57552;64579;747;80821;8228;8509;9348;9588;123099;1591;1592;8560
A	tridihexethyl	path:00450_4	Selenoamino acid metabolism	Metabolism of Other Amino Acids	0.0052722	2	79979;4144;	27430;4143;4144;10196;114049;117246;127253;131965;144233;196074;24140;27292;29960;3275;3276;51106;51409;51451;54496;55170;55178;55798;56341;60487;63899;751071;79066;79979;84274;9836;10768;191;23382;875
A	tridihexethyl	path:00450_3	Selenoamino acid metabolism	Metabolism of Other Amino Acids	0.00558023	2	79979;4144;	27430;4143;4144;4141;92935;10196;114049;117246;127253;131965;144233;196074;24140;27292;29960;3275;3276;51106;51409;51451;54496;55170;55178;55798;56341;60487;63899;751071;79066;79979;84274;9836;10768;191;23382
A	troglitazone	path:00590_7	Arachidonic acid metabolism	Lipid Metabolism	0.00460589	2	9536;5743;	5742;5743;5740;10728;80142;9536;6916;27306;5730;10901;873;874
B	dicoumarol	path:00790_4	Folate biosynthesis	Metabolism of Cofactors and Vitamins	0.00753442	3	1660;1654;1108;	2356;10847;10856;10973;1105;11056;1107;1108;11164;122402;131870;1653;1654;1655;1656;1659;1660;1663;1665;1763;1974;2068;2071;22907;23020;23064;23132;23400;23517;254552;25788;283927;317781;440081;4521;51202;51428;54456;54514;546;54606;54617;55308;57062;57089;57634;57696;57697;5965;60625;641;64135;652522;6594;6595;6597;728849;7486;79009;79039;79132;7919;79665;79873;8438;8467;84893;8607;8653;8886;927…
B	dicoumarol	path:00790_5	Folate biosynthesis	Metabolism of Cofactors and Vitamins	0.00779283	3	1660;1654;1108;	10847;10856;10973;1105;11056;1107;1108;11164;122402;131870;1653;1654;1655;1656;1659;1660;1663;1665;1763;1974;2068;2071;22907;23020;23064;23132;23400;23517;254552;25788;283927;317781;440081;4521;51202;51428;54456;54514;546;54606;54617;55308;57062;57089;57634;57696;57697;5965;60625;641;64135;652522;6594;6595;6597;728849;7486;79009;79039;79132;7919;79665;79873;8438;8467;84893;8607;8653;8886;92797;94…
B	dicoumarol	path:00790_6	Folate biosynthesis	Metabolism of Cofactors and Vitamins	0.00805642	3	1660;1654;1108;	10847;10856;10973;1105;11056;1107;1108;11164;122402;131870;1653;1654;1655;1656;1659;1660;1663;1665;1763;1974;2068;2071;22907;23020;23064;23132;23400;23517;254552;25788;283927;317781;440081;4521;51202;51428;54456;54514;546;54606;54617;55308;57062;57089;57634;57696;57697;5965;60625;641;64135;652522;6594;6595;6597;728849;7486;79009;79039;79132;7919;79665;79873;8438;8467;84893;8607;8653;8886;92797;94…
B	dicoumarol	path:00790_7	Folate biosynthesis	Metabolism of Cofactors and Vitamins	0.00832522	3	1660;1654;1108;	10847;10856;10973;1105;11056;1107;1108;11164;122402;131870;1653;1654;1655;1656;1659;1660;1663;1665;1763;1974;2068;2071;22907;23020;23064;23132;23400;23517;254552;25788;283927;317781;440081;4521;51202;51428;54456;54514;546;54606;54617;55308;57062;57089;57634;57696;57697;5965;60625;641;64135;652522;6594;6595;6597;728849;7486;79009;79039;79132;7919;79665;79873;8438;8467;84893;8607;8653;8886;92797;94…
B	dipyridamole	path:00380_1	Tryptophan metabolism	Amino Acid Metabolism	0.000316503	3	8942;79979;1545;	259307;169355;3620;11283;113612;1543;1544;1545;1548;1549;1551;1553;1555;1557;1558;1559;1562;1565;1571;1572;1573;1576;1577;1580;1588;199974;260293;29785;57834;64816;66002;438;10196;114049;117246;127253;131965;144233;196074;24140;27292;29960;3275;3276;51106;51409;51451;54496;55170;55178;55798;56341;60487;63899;751071;79066;79979;84274;9836;15;4128;4129;1644;125061;8942;6999;121278;7166;10352;7453;1…
B	dipyridamole	path:00380_4	Tryptophan metabolism	Amino Acid Metabolism	0.000417462	3	8942;79979;1545;	259307;169355;3620;11283;113612;1543;1544;1545;1548;1549;1551;1553;1555;1557;1558;1559;1562;1565;1571;1572;1573;1576;1577;1580;1588;199974;260293;29785;57834;64816;66002;438;10196;114049;117246;127253;131965;144233;196074;24140;27292;29960;3275;3276;51106;51409;51451;54496;55170;55178;55798;56341;60487;63899;751071;79066;79979;84274;9836;15;4128;4129;1644;125061;23498;8942;8564;6999;121278;7166;1…
B	dipyridamole	path:00380_2	Tryptophan metabolism	Amino Acid Metabolism	0.000537084	3	8942;79979;1545;	259307;169355;3620;11283;113612;1543;1544;1545;1548;1549;1551;1553;1555;1557;1558;1559;1562;1565;1571;1572;1573;1576;1577;1580;1588;199974;260293;29785;57834;64816;66002;438;10196;114049;117246;127253;131965;144233;196074;24140;27292;29960;3275;3276;51106;51409;51451;54496;55170;55178;55798;56341;60487;63899;751071;79066;79979;84274;9836;15;4128;4129;1644;125061;23498;8942;8564;6999;121278;7166;1…
B	dipyridamole	path:00380_3	Tryptophan metabolism	Amino Acid Metabolism	0.00102081	3	8942;79979;1545;	259307;169355;3620;11283;113612;1543;1544;1545;1548;1549;1551;1553;1555;1557;1558;1559;1562;1565;1571;1572;1573;1576;1577;1580;1588;199974;260293;29785;57834;64816;66002;438;10196;114049;117246;127253;131965;144233;196074;24140;27292;29960;3275;3276;51106;51409;51451;54496;55170;55178;55798;56341;60487;63899;751071;79066;79979;84274;9836;15;4128;4129;1644;125061;8942;6999;121278;7166;10352;7453;2…
B	dipyridamole	path:00380_8	Tryptophan metabolism	Amino Acid Metabolism	0.00152621	2	8942;79979;	10196;114049;117246;127253;131965;144233;196074;24140;27292;29960;3275;3276;51106;51409;51451;54496;55170;55178;55798;56341;60487;63899;751071;79066;79979;84274;9836;130013;23498;8942;847
B	dipyridamole	path:00380_10	Tryptophan metabolism	Amino Acid Metabolism	0.00319597	2	8942;79979;	169355;3620;10196;114049;117246;127253;131965;144233;196074;24140;27292;29960;3275;3276;51106;51409;51451;54496;55170;55178;55798;56341;60487;63899;751071;79066;79979;84274;9836;15;4128;4129;1644;125061;130013;23498;8942;8564;6999;847;51166;56267;883;100037417;11185
B	dipyridamole	path:00590_4	Arachidonic acid metabolism	Lipid Metabolism	0.00543295	2	5743;1545;	11283;113612;1543;1544;1545;1548;1549;1551;1553;1555;1557;1558;1559;1562;1565;1571;1572;1573;1576;1577;1580;1588;199974;260293;29785;57834;64816;66002;1579;284541;246;247;242;4051;8529;239;5742;5743;100137049;123745;151056;255189;26279;283748;30814;391013;50487;5319;5320;5321;5322;64600;81579;8398;8399;84647;8605;8681;240
B	dipyridamole	path:00590_3	Arachidonic acid metabolism	Lipid Metabolism	0.00756952	2	5743;1545;	2053;11283;113612;1543;1544;1545;1548;1549;1551;1553;1555;1557;1558;1559;1562;1565;1571;1572;1573;1576;1577;1580;1588;199974;260293;29785;57834;64816;66002;1579;284541;246;247;242;257202;2876;2877;2878;2879;2880;2882;493869;4051;8529;239;5742;5743;100137049;123745;151056;255189;26279;283748;30814;391013;50487;5319;5320;5321;5322;64600;81579;8398;8399;84647;8605;8681;240;4048;4056
B	dipyridamole	path:00590_6	Arachidonic acid metabolism	Lipid Metabolism	0.00756952	2	5743;1545;	11283;113612;1543;1544;1545;1548;1549;1551;1553;1555;1557;1558;1559;1562;1565;1571;1572;1573;1576;1577;1580;1588;199974;260293;29785;57834;64816;66002;1579;284541;246;247;242;4051;8529;239;5742;5743;100137049;123745;151056;255189;26279;283748;30814;391013;50487;5319;5320;5321;5322;64600;81579;8398;8399;84647;8605;8681;240;5740;10728;80142;9536;6916;8644;27306;5730;10901;873;874
B	dipyridamole	path:00590_5	Arachidonic acid metabolism	Lipid Metabolism	0.00842614	2	5743;1545;	11283;113612;1543;1544;1545;1548;1549;1551;1553;1555;1557;1558;1559;1562;1565;1571;1572;1573;1576;1577;1580;1588;199974;260293;29785;57834;64816;66002;1579;284541;246;247;242;257202;2876;2877;2878;2879;2880;2882;493869;4051;8529;239;5742;5743;100137049;123745;151056;255189;26279;283748;30814;391013;50487;5319;5320;5321;5322;64600;81579;8398;8399;84647;8605;8681;240;4048;4056;124975;2678;2686;2687…
B	dipyridamole	path:00590_1	Arachidonic acid metabolism	Lipid Metabolism	0.00909587	2	5743;1545;	2053;11283;113612;1543;1544;1545;1548;1549;1551;1553;1555;1557;1558;1559;1562;1565;1571;1572;1573;1576;1577;1580;1588;199974;260293;29785;57834;64816;66002;1579;284541;246;247;242;257202;2876;2877;2878;2879;2880;2882;493869;4051;8529;239;5742;5743;100137049;123745;151056;255189;26279;283748;30814;391013;50487;5319;5320;5321;5322;64600;81579;8398;8399;84647;8605;8681;240;4048;4056;5740;10728;80142…
B	menadione	path:00251_5	Glutamate metabolism	Amino Acid Metabolism	0.00288212	3	5471;9945;2752;	2752;2673;9945;5471;55191;8833;27165;2744;64841;790;55577;5859
B	menadione	path:00251_4	Glutamate metabolism	Amino Acid Metabolism	0.00557279	4	5471;9945;2752;2730;	2746;2747;51557;137362;2805;2806;2875;84706;2729;2730;124454;2058;2571;2572;2752;113451;2673;9945;5471;55191;8833;27165;2744;64841;790;80834;8659;1373;5859
B	menadione	path:00251_3	Glutamate metabolism	Amino Acid Metabolism	0.00630523	4	5471;9945;2752;2730;	18;2746;2747;51557;137362;2805;2806;2875;84706;2937;2729;2730;124454;2058;2571;2572;2752;113451;2673;9945;5471;55191;8833;27165;2744;790;80834;8659;1373;5859
B	nitrofural	path:00130_4	Ubiquinone and menaquinone biosynthesis	Metabolism of Cofactors and Vitamins	0.00102648	6	51079;4728;4723;4714;4695;3276;	10196;114049;117246;127253;131965;144233;196074;24140;27292;29960;3275;3276;51106;51409;51451;54496;55170;55178;55798;56341;60487;63899;751071;79066;79979;84274;9836;10229;51004;126328;374291;4535;4536;4537;4538;4539;4540;4541;4694;4695;4696;4697;4698;4700;4701;4702;4704;4705;4706;4707;4708;4709;4710;4711;4712;4713;4714;4715;4716;4717;4718;4719;4720;4722;4723;4724;4725;4726;4728;4729;4731;51079;5…
B	nitrofural	path:00230_12	Purine metabolism	Nucleotide Metabolism	0.0028383	8	5315;2987;204;6240;5429;5435;5434;5147;	158;471;87178;10846;27115;50940;5136;5137;5138;5139;5140;5141;5142;5143;5144;5147;5148;5149;5150;5151;5152;5153;8622;8654;107;108;109;111;112;113;114;115;196883;55811;10622;11128;171568;25885;30834;51082;51728;5430;5431;5432;5433;5434;5435;5436;5437;5438;5439;5440;5441;5442;55703;64425;661;84172;84265;9533;10514;10721;11044;11201;11232;27343;27434;353497;51426;54107;5422;5423;5424;5425;5426;5427;…
B	nitrofural	path:00230_13	Purine metabolism	Nucleotide Metabolism	0.0028383	8	5315;2987;204;6240;5429;5435;5434;5147;	158;471;87178;10846;27115;50940;5136;5137;5138;5139;5140;5141;5142;5143;5144;5147;5148;5149;5150;5151;5152;5153;8622;8654;107;108;109;111;112;113;114;115;196883;55811;10622;11128;171568;25885;30834;51082;51728;5430;5431;5432;5433;5434;5435;5436;5437;5438;5439;5440;5441;5442;55703;64425;661;84172;84265;9533;10514;10721;11044;11201;11232;27343;27434;353497;51426;54107;5422;5423;5424;5425;5426;5427;…
B	nitrofural	path:00230_8	Purine metabolism	Nucleotide Metabolism	0.00330105	8	5315;2987;204;6240;5429;5435;5434;5147;	471;158;87178;10846;27115;50940;5136;5137;5138;5139;5140;5141;5142;5143;5144;5147;5148;5149;5150;5151;5152;5153;8622;8654;107;108;109;111;112;113;114;115;196883;55811;10622;11128;171568;25885;30834;51082;51728;5430;5431;5432;5433;5434;5435;5436;5437;5438;5439;5440;5441;5442;55703;64425;661;84172;84265;9533;10514;10721;11044;11201;11232;27343;27434;353497;51426;54107;5422;5423;5424;5425;5426;5427;…
B	nitrofural	path:00380_7	Tryptophan metabolism	Amino Acid Metabolism	0.00443129	2	4967;3030;	1892;1962;3030;2639;4967;55526;55753
B	nitrofural	path:00230_7	Purine metabolism	Nucleotide Metabolism	0.00455317	7	5315;2987;204;6240;5435;5434;5147;	471;158;10606;87178;10846;27115;50940;5136;5137;5138;5139;5140;5141;5142;5143;5144;5147;5148;5149;5150;5151;5152;5153;8622;8654;107;108;109;111;112;113;114;115;196883;55811;10622;11128;171568;25885;30834;51082;51728;5430;5431;5432;5433;5434;5435;5436;5437;5438;5439;5440;5441;5442;55703;64425;661;84172;84265;9533;377841;953;956;29028;954;10201;29922;4830;4831;4832;4833;50484;6240;6241;122481;15806…
B	nitrofural	path:00310_13	Lysine degradation	Amino Acid Metabolism	0.00585033	2	4967;3030;	1892;1962;3030;4967;55526;55753;2639;1743
B	nitrofural	path:00380_6	Tryptophan metabolism	Amino Acid Metabolism	0.00921879	2	4967;3030;	1962;3028;3033;3295;1892;3030;2639;4967;55526;55753
B	nitrofural	path:00550_2	Peptidoglycan biosynthesis	Glycan Biosynthesis and Metabolism	0.00921879	2	55611;2752;	2752;10279;10987;28972;431705;55347;55611;60559;78990;9789
B	nitrofural	path:00550_3	Peptidoglycan biosynthesis	Glycan Biosynthesis and Metabolism	0.00921879	2	55611;2752;	2752;10279;10987;28972;431705;55347;55611;60559;78990;9789
B	nitrofural	path:00550_4	Peptidoglycan biosynthesis	Glycan Biosynthesis and Metabolism	0.00921879	2	55611;2752;	2752;10279;10987;28972;431705;55347;55611;60559;78990;9789
B	nitrofural	path:00230_15	Purine metabolism	Nucleotide Metabolism	0.00990719	3	5315;204;6240;	87178;377841;953;956;29028;954;10201;29922;4830;4831;4832;4833;50484;6240;6241;122481;158067;203;204;205;26289;6880;9060;9061;5167;5169;318;2272;5313;5315
B	phenindione	path:00981_2	Insect hormone biosynthesis	Biosynthesis of Secondary Metabolites	6.58319e-05	2	79979;79066;	10196;114049;117246;127253;131965;144233;196074;24140;27292;29960;3275;3276;51106;51409;51451;54496;55170;55178;55798;56341;60487;63899;751071;79066;79979;84274;9836
B	phenindione	path:00440_1	Aminophosphonate metabolism	Metabolism of Other Amino Acids	8.15257e-05	2	79979;79066;	5833;728294;64850;10196;114049;117246;127253;131965;144233;196074;24140;27292;29960;3275;3276;51106;51409;51451;54496;55170;55178;55798;56341;60487;63899;751071;79066;79979;84274;9836
B	phenindione	path:00130_5	Ubiquinone and menaquinone biosynthesis	Metabolism of Cofactors and Vitamins	8.71266e-05	2	79979;79066;	1352;27235;79947;10196;114049;117246;127253;131965;144233;196074;24140;27292;29960;3275;3276;51106;51409;51451;54496;55170;55178;55798;56341;60487;63899;751071;79066;79979;84274;9836;100037417
B	phenindione	path:00380_8	Tryptophan metabolism	Amino Acid Metabolism	8.71266e-05	2	79979;79066;	10196;114049;117246;127253;131965;144233;196074;24140;27292;29960;3275;3276;51106;51409;51451;54496;55170;55178;55798;56341;60487;63899;751071;79066;79979;84274;9836;130013;23498;8942;847
B	phenindione	path:00130_1	Ubiquinone and menaquinone biosynthesis	Metabolism of Cofactors and Vitamins	9.88816e-05	2	79979;79066;	1352;27235;79947;10196;114049;117246;127253;131965;144233;196074;24140;27292;29960;3275;3276;51106;51409;51451;54496;55170;55178;55798;56341;60487;63899;751071;79066;79979;84274;9836;10229;51004;51805
B	phenindione	path:00130_2	Ubiquinone and menaquinone biosynthesis	Metabolism of Cofactors and Vitamins	9.88816e-05	2	79979;79066;	1352;27235;79947;10196;114049;117246;127253;131965;144233;196074;24140;27292;29960;3275;3276;51106;51409;51451;54496;55170;55178;55798;56341;60487;63899;751071;79066;79979;84274;9836;10229;51004;100037417
B	phenindione	path:00340_10	Histidine metabolism	Amino Acid Metabolism	0.000105036	2	79979;79066;	3034;1644;3067;23438;3035;92675;84735;10196;114049;117246;127253;131965;144233;196074;24140;27292;29960;3275;3276;51106;51409;51451;54496;55170;55178;55798;56341;60487;63899;751071;79066;79979;84274;9836
B	phenindione	path:00450_4	Selenoamino acid metabolism	Metabolism of Other Amino Acids	0.000105036	2	79979;79066;	27430;4143;4144;10196;114049;117246;127253;131965;144233;196074;24140;27292;29960;3275;3276;51106;51409;51451;54496;55170;55178;55798;56341;60487;63899;751071;79066;79979;84274;9836;10768;191;23382;875
B	phenindione	path:00440_2	Aminophosphonate metabolism	Metabolism of Other Amino Acids	0.000111374	2	79979;79066;	10390;85465;5833;728294;10196;114049;117246;127253;131965;144233;196074;24140;27292;29960;3275;3276;51106;51409;51451;54496;55170;55178;55798;56341;60487;63899;751071;79066;79979;84274;9836;54675;60496;81490;9791
B	phenindione	path:00450_3	Selenoamino acid metabolism	Metabolism of Other Amino Acids	0.000111374	2	79979;79066;	27430;4143;4144;4141;92935;10196;114049;117246;127253;131965;144233;196074;24140;27292;29960;3275;3276;51106;51409;51451;54496;55170;55178;55798;56341;60487;63899;751071;79066;79979;84274;9836;10768;191;23382
B	phenindione	path:00626_3	Naphthalene and anthracene degradation	Xenobiotics Biodegradation and Metabolism	0.000124602	2	79979;79066;	10229;51004;123099;1591;1592;8560;83875;242;247;84188;10196;114049;117246;127253;131965;144233;196074;24140;27292;29960;3275;3276;51106;51409;51451;54496;55170;55178;55798;56341;60487;63899;751071;79066;79979;84274;9836
B	phenindione	path:00340_3	Histidine metabolism	Amino Acid Metabolism	0.000131491	2	79979;79066;	10229;51004;144193;131669;3034;1644;3067;23438;3035;92675;84735;10196;114049;117246;127253;131965;144233;196074;24140;27292;29960;3275;3276;51106;51409;51451;54496;55170;55178;55798;56341;60487;63899;751071;79066;79979;84274;9836
B	phenindione	path:00380_10	Tryptophan metabolism	Amino Acid Metabolism	0.000184851	2	79979;79066;	169355;3620;10196;114049;117246;127253;131965;144233;196074;24140;27292;29960;3275;3276;51106;51409;51451;54496;55170;55178;55798;56341;60487;63899;751071;79066;79979;84274;9836;15;4128;4129;1644;125061;130013;23498;8942;8564;6999;847;51166;56267;883;100037417;11185
B	phenindione	path:00340_4	Histidine metabolism	Amino Acid Metabolism	0.000247158	2	79979;79066;	131669;3034;1644;3067;3176;23438;3035;92675;84735;10196;114049;117246;127253;131965;144233;196074;24140;27292;29960;3275;3276;51106;51409;51451;54496;55170;55178;55798;56341;60487;63899;751071;79066;79979;84274;9836;114799;157570;24142;253558;340481;347516;51126;54898;60481;619373;79071;79829;80218;80339;8260;9197
B	phenindione	path:00906_1	Carotenoid biosynthesis	Biosynthesis of Secondary Metabolites	0.000276588	2	79979;79066;	123099;1591;1592;8560;10493;11062;150209;22977;23028;341208;54920;56931;58472;64757;79152;79901;84263;9131;92106;9540;9843;9946;10229;51004;83875;1352;27235;79947;10196;114049;117246;127253;131965;144233;196074;24140;27292;29960;3275;3276;51106;51409;51451;54496;55170;55178;55798;56341;60487;63899;751071;79066;79979;84274;9836
B	phenindione	path:00350_13	Tyrosine metabolism	Amino Acid Metabolism	0.000297114	2	79979;79066;	1638;7299;4128;4129;218;220;221;222;1312;220074;124;125;126;127;128;130;131;5409;1621;1644;7173;100037417;137362;2805;2806;7054;259307;6898;10229;51004;10196;114049;117246;127253;131965;144233;196074;24140;27292;29960;3275;3276;51106;51409;51451;54496;55170;55178;55798;56341;60487;63899;751071;79066;79979;84274;9836
B	phenindione	path:00340_7	Histidine metabolism	Amino Acid Metabolism	0.000318365	2	79979;79066;	3034;1644;3067;217;218;219;223;224;501;4128;4129;3176;23438;3035;92675;84735;10196;114049;117246;127253;131965;144233;196074;24140;27292;29960;3275;3276;51106;51409;51451;54496;55170;55178;55798;56341;60487;63899;751071;79066;79979;84274;9836;114799;157570;24142;253558;340481;347516;51126;54898;60481;619373;79071;79829;80218;80339;8260;9197
B	phenindione	path:00380_1	Tryptophan metabolism	Amino Acid Metabolism	0.000461005	2	79979;79066;	259307;169355;3620;11283;113612;1543;1544;1545;1548;1549;1551;1553;1555;1557;1558;1559;1562;1565;1571;1572;1573;1576;1577;1580;1588;199974;260293;29785;57834;64816;66002;438;10196;114049;117246;127253;131965;144233;196074;24140;27292;29960;3275;3276;51106;51409;51451;54496;55170;55178;55798;56341;60487;63899;751071;79066;79979;84274;9836;15;4128;4129;1644;125061;8942;6999;121278;7166;10352;7453;1…
B	phenindione	path:00130_4	Ubiquinone and menaquinone biosynthesis	Metabolism of Cofactors and Vitamins	0.000542008	2	79979;79066;	10196;114049;117246;127253;131965;144233;196074;24140;27292;29960;3275;3276;51106;51409;51451;54496;55170;55178;55798;56341;60487;63899;751071;79066;79979;84274;9836;10229;51004;126328;374291;4535;4536;4537;4538;4539;4540;4541;4694;4695;4696;4697;4698;4700;4701;4702;4704;4705;4706;4707;4708;4709;4710;4711;4712;4713;4714;4715;4716;4717;4718;4719;4720;4722;4723;4724;4725;4726;4728;4729;4731;51079;5…
B	phenindione	path:00380_4	Tryptophan metabolism	Amino Acid Metabolism	0.000556134	2	79979;79066;	259307;169355;3620;11283;113612;1543;1544;1545;1548;1549;1551;1553;1555;1557;1558;1559;1562;1565;1571;1572;1573;1576;1577;1580;1588;199974;260293;29785;57834;64816;66002;438;10196;114049;117246;127253;131965;144233;196074;24140;27292;29960;3275;3276;51106;51409;51451;54496;55170;55178;55798;56341;60487;63899;751071;79066;79979;84274;9836;15;4128;4129;1644;125061;23498;8942;8564;6999;121278;7166;1…
B	phenindione	path:00380_2	Tryptophan metabolism	Amino Acid Metabolism	0.000659989	2	79979;79066;	259307;169355;3620;11283;113612;1543;1544;1545;1548;1549;1551;1553;1555;1557;1558;1559;1562;1565;1571;1572;1573;1576;1577;1580;1588;199974;260293;29785;57834;64816;66002;438;10196;114049;117246;127253;131965;144233;196074;24140;27292;29960;3275;3276;51106;51409;51451;54496;55170;55178;55798;56341;60487;63899;751071;79066;79979;84274;9836;15;4128;4129;1644;125061;23498;8942;8564;6999;121278;7166;1…
B	phenindione	path:00150_1	Androgen and estrogen metabolism	Lipid Metabolism	0.000948254	2	79979;79066;	10720;10941;133688;167127;54490;54575;54576;54577;54578;54579;54600;54657;54658;54659;574537;7363;7364;7365;7366;7367;79799;10196;114049;117246;127253;131965;144233;196074;24140;27292;29960;3275;3276;51106;51409;51451;54496;55170;55178;55798;56341;60487;63899;751071;79066;79979;84274;9836;10229;51004;3292;3294;51144;51170;51478;7923;8630;6783;414;415;6718;6715;6716;79644;11283;113612;1543;1544;15…
B	phenindione	path:00380_13	Tryptophan metabolism	Amino Acid Metabolism	0.000985502	2	79979;79066;	259307;169355;3620;11283;113612;1543;1544;1545;1548;1549;1551;1553;1555;1557;1558;1559;1562;1565;1571;1572;1573;1576;1577;1580;1588;199974;260293;29785;57834;64816;66002;438;10196;114049;117246;127253;131965;144233;196074;24140;27292;29960;3275;3276;51106;51409;51451;54496;55170;55178;55798;56341;60487;63899;751071;79066;79979;84274;9836;15;4128;4129;1644;6999;121278;7166;10352;7453;217;218;219;2…
B	phenindione	path:00380_3	Tryptophan metabolism	Amino Acid Metabolism	0.00102345	2	79979;79066;	259307;169355;3620;11283;113612;1543;1544;1545;1548;1549;1551;1553;1555;1557;1558;1559;1562;1565;1571;1572;1573;1576;1577;1580;1588;199974;260293;29785;57834;64816;66002;438;10196;114049;117246;127253;131965;144233;196074;24140;27292;29960;3275;3276;51106;51409;51451;54496;55170;55178;55798;56341;60487;63899;751071;79066;79979;84274;9836;15;4128;4129;1644;125061;8942;6999;121278;7166;10352;7453;2…
B	phenindione	path:00906_4	Carotenoid biosynthesis	Biosynthesis of Secondary Metabolites	0.00102345	2	79979;79066;	10493;11062;150209;22977;23028;341208;54920;56931;58472;64757;79152;79901;84263;9131;92106;9540;9843;9946;114799;157570;24142;253558;340481;347516;51126;54898;60481;619373;79071;79829;80218;80339;8260;9197;10317;10331;124872;140687;144245;146664;146712;148789;170384;2526;2529;2683;283464;29071;29929;360203;374907;440138;51146;51301;55624;55650;55757;56886;79053;79087;79369;79796;80235;84002;84750…
B	raubasine	path:00232_1	Caffeine metabolism	Biosynthesis of Secondary Metabolites	0.00256644	1	1543;	11283;113612;1543;1544;1545;1548;1549;1551;1553;1555;1557;1558;1559;1562;1565;1571;1572;1573;1576;1577;1580;1588;199974;260293;29785;57834;64816;66002;7498;10;9
B	raubasine	path:00232_2	Caffeine metabolism	Biosynthesis of Secondary Metabolites	0.00256644	1	1543;	11283;113612;1543;1544;1545;1548;1549;1551;1553;1555;1557;1558;1559;1562;1565;1571;1572;1573;1576;1577;1580;1588;199974;260293;29785;57834;64816;66002;7498;10;9
B	raubasine	path:00071_2	Fatty acid metabolism	Lipid Metabolism	0.00355901	1	1543;	1579;284541;124;125;126;127;128;130;131;217;218;219;223;224;501;11283;113612;1543;1544;1545;1548;1549;1551;1553;1555;1557;1558;1559;1562;1565;1571;1572;1573;1576;1577;1580;1588;199974;260293;29785;57834;64816;66002
B	raubasine	path:00591_1	Linoleic acid metabolism	Lipid Metabolism	0.00438578	1	1543;	11283;113612;1543;1544;1545;1548;1549;1551;1553;1555;1557;1558;1559;1562;1565;1571;1572;1573;1576;1577;1580;1588;199974;260293;29785;57834;64816;66002;246;247;100137049;123745;151056;255189;26279;283748;30814;391013;50487;5319;5320;5321;5322;64600;81579;8398;8399;84647;8605;8681;240;3992;9415
B	raubasine	path:00590_4	Arachidonic acid metabolism	Lipid Metabolism	0.00488167	1	1543;	11283;113612;1543;1544;1545;1548;1549;1551;1553;1555;1557;1558;1559;1562;1565;1571;1572;1573;1576;1577;1580;1588;199974;260293;29785;57834;64816;66002;1579;284541;246;247;242;4051;8529;239;5742;5743;100137049;123745;151056;255189;26279;283748;30814;391013;50487;5319;5320;5321;5322;64600;81579;8398;8399;84647;8605;8681;240
B	raubasine	path:00361_2	gamma-Hexachlorocyclohexane degradation	Xenobiotics Biodegradation and Metabolism	0.00504695	1	1543;	10229;51004;10170;10202;10901;115817;147015;201140;207063;25979;317749;51635;79758;9249;248;249;250;251;390928;51205;52;53;54;55;92370;93650;5444;5445;5446;123099;1591;1592;8560;11283;113612;1543;1544;1545;1548;1549;1551;1553;1555;1557;1558;1559;1562;1565;1571;1572;1573;1576;1577;1580;1588;199974;260293;29785;57834;64816;66002
B	raubasine	path:00590_3	Arachidonic acid metabolism	Lipid Metabolism	0.0057905	1	1543;	2053;11283;113612;1543;1544;1545;1548;1549;1551;1553;1555;1557;1558;1559;1562;1565;1571;1572;1573;1576;1577;1580;1588;199974;260293;29785;57834;64816;66002;1579;284541;246;247;242;257202;2876;2877;2878;2879;2880;2882;493869;4051;8529;239;5742;5743;100137049;123745;151056;255189;26279;283748;30814;391013;50487;5319;5320;5321;5322;64600;81579;8398;8399;84647;8605;8681;240;4048;4056
B	raubasine	path:00590_6	Arachidonic acid metabolism	Lipid Metabolism	0.0057905	1	1543;	11283;113612;1543;1544;1545;1548;1549;1551;1553;1555;1557;1558;1559;1562;1565;1571;1572;1573;1576;1577;1580;1588;199974;260293;29785;57834;64816;66002;1579;284541;246;247;242;4051;8529;239;5742;5743;100137049;123745;151056;255189;26279;283748;30814;391013;50487;5319;5320;5321;5322;64600;81579;8398;8399;84647;8605;8681;240;5740;10728;80142;9536;6916;8644;27306;5730;10901;873;874
B	raubasine	path:00380_1	Tryptophan metabolism	Amino Acid Metabolism	0.0058731	1	1543;	259307;169355;3620;11283;113612;1543;1544;1545;1548;1549;1551;1553;1555;1557;1558;1559;1562;1565;1571;1572;1573;1576;1577;1580;1588;199974;260293;29785;57834;64816;66002;438;10196;114049;117246;127253;131965;144233;196074;24140;27292;29960;3275;3276;51106;51409;51451;54496;55170;55178;55798;56341;60487;63899;751071;79066;79979;84274;9836;15;4128;4129;1644;125061;8942;6999;121278;7166;10352;7453;1…
B	raubasine	path:00590_5	Arachidonic acid metabolism	Lipid Metabolism	0.00612087	1	1543;	11283;113612;1543;1544;1545;1548;1549;1551;1553;1555;1557;1558;1559;1562;1565;1571;1572;1573;1576;1577;1580;1588;199974;260293;29785;57834;64816;66002;1579;284541;246;247;242;257202;2876;2877;2878;2879;2880;2882;493869;4051;8529;239;5742;5743;100137049;123745;151056;255189;26279;283748;30814;391013;50487;5319;5320;5321;5322;64600;81579;8398;8399;84647;8605;8681;240;4048;4056;124975;2678;2686;2687…
B	raubasine	path:00150_2	Androgen and estrogen metabolism	Lipid Metabolism	0.00636862	1	1543;	10720;10941;133688;167127;54490;54575;54576;54577;54578;54579;54600;54657;54658;54659;574537;7363;7364;7365;7366;7367;79799;10229;51004;3292;3294;51144;51170;51478;7923;8630;6783;414;415;6718;6715;6716;79644;11283;113612;1543;1544;1545;1548;1549;1551;1553;1555;1557;1558;1559;1562;1565;1571;1572;1573;1576;1577;1580;1588;199974;260293;29785;57834;64816;66002;3293;8644;1109;3290;3291;1584;1585;3283;…
B	raubasine	path:00590_1	Arachidonic acid metabolism	Lipid Metabolism	0.00636862	1	1543;	2053;11283;113612;1543;1544;1545;1548;1549;1551;1553;1555;1557;1558;1559;1562;1565;1571;1572;1573;1576;1577;1580;1588;199974;260293;29785;57834;64816;66002;1579;284541;246;247;242;257202;2876;2877;2878;2879;2880;2882;493869;4051;8529;239;5742;5743;100137049;123745;151056;255189;26279;283748;30814;391013;50487;5319;5320;5321;5322;64600;81579;8398;8399;84647;8605;8681;240;4048;4056;5740;10728;80142…
B	raubasine	path:00380_4	Tryptophan metabolism	Amino Acid Metabolism	0.0064512	1	1543;	259307;169355;3620;11283;113612;1543;1544;1545;1548;1549;1551;1553;1555;1557;1558;1559;1562;1565;1571;1572;1573;1576;1577;1580;1588;199974;260293;29785;57834;64816;66002;438;10196;114049;117246;127253;131965;144233;196074;24140;27292;29960;3275;3276;51106;51409;51451;54496;55170;55178;55798;56341;60487;63899;751071;79066;79979;84274;9836;15;4128;4129;1644;125061;23498;8942;8564;6999;121278;7166;1…
B	raubasine	path:00380_2	Tryptophan metabolism	Amino Acid Metabolism	0.00702913	1	1543;	259307;169355;3620;11283;113612;1543;1544;1545;1548;1549;1551;1553;1555;1557;1558;1559;1562;1565;1571;1572;1573;1576;1577;1580;1588;199974;260293;29785;57834;64816;66002;438;10196;114049;117246;127253;131965;144233;196074;24140;27292;29960;3275;3276;51106;51409;51451;54496;55170;55178;55798;56341;60487;63899;751071;79066;79979;84274;9836;15;4128;4129;1644;125061;23498;8942;8564;6999;121278;7166;1…
B	raubasine	path:00980_1	Metabolism of xenobiotics by cytochrome P450	Fluorene degradation	0.00711168	1	1543;	11283;113612;1543;1544;1545;1548;1549;1551;1553;1555;1557;1558;1559;1562;1565;1571;1572;1573;1576;1577;1580;1588;199974;260293;29785;57834;64816;66002;119391;221357;2938;2939;2940;2941;2944;2946;2947;2948;2949;2950;2952;2953;2954;373156;4257;4258;4259;9446;10720;10941;133688;167127;54490;54575;54576;54577;54578;54579;54600;54657;54658;54659;574537;7363;7364;7365;7366;7367;79799;218;220;221;222;12…
B	raubasine	path:00150_1	Androgen and estrogen metabolism	Lipid Metabolism	0.00843198	1	1543;	10720;10941;133688;167127;54490;54575;54576;54577;54578;54579;54600;54657;54658;54659;574537;7363;7364;7365;7366;7367;79799;10196;114049;117246;127253;131965;144233;196074;24140;27292;29960;3275;3276;51106;51409;51451;54496;55170;55178;55798;56341;60487;63899;751071;79066;79979;84274;9836;10229;51004;3292;3294;51144;51170;51478;7923;8630;6783;414;415;6718;6715;6716;79644;11283;113612;1543;1544;15…
B	raubasine	path:00380_13	Tryptophan metabolism	Amino Acid Metabolism	0.00859696	1	1543;	259307;169355;3620;11283;113612;1543;1544;1545;1548;1549;1551;1553;1555;1557;1558;1559;1562;1565;1571;1572;1573;1576;1577;1580;1588;199974;260293;29785;57834;64816;66002;438;10196;114049;117246;127253;131965;144233;196074;24140;27292;29960;3275;3276;51106;51409;51451;54496;55170;55178;55798;56341;60487;63899;751071;79066;79979;84274;9836;15;4128;4129;1644;6999;121278;7166;10352;7453;217;218;219;2…
B	raubasine	path:00380_3	Tryptophan metabolism	Amino Acid Metabolism	0.00876192	1	1543;	259307;169355;3620;11283;113612;1543;1544;1545;1548;1549;1551;1553;1555;1557;1558;1559;1562;1565;1571;1572;1573;1576;1577;1580;1588;199974;260293;29785;57834;64816;66002;438;10196;114049;117246;127253;131965;144233;196074;24140;27292;29960;3275;3276;51106;51409;51451;54496;55170;55178;55798;56341;60487;63899;751071;79066;79979;84274;9836;15;4128;4129;1644;125061;8942;6999;121278;7166;10352;7453;2…
B	sulfamethizole	path:00562_5	Inositol phosphate metabolism	Carbohydrate Metabolism	0.0036402	1	8394;	3628;51477;3612;3613;54928;5297;5298;55300;55361;138429;200576;23396;8394;8395;8396;5289;3633;4952;56623;8867;8871;9919
B	sulfamethizole	path:00562_6	Inositol phosphate metabolism	Carbohydrate Metabolism	0.00809411	1	8394;	9562;27124;3632;3636;51763;3706;3707;80271;3705;3628;138429;200576;23396;8394;8395;8396;113026;23007;23236;51196;5330;5331;5332;5333;5335;5336;84812;89869;9651;118672;27231;54981;55277;64122;5290;5291;5293;5294;253430;5728;93492;3633;4952;56623;8867;8871;9919;5305;79837
B	tiletamine	path:00140_1	C21-Steroid hormone metabolism	Lipid Metabolism	1.01686e-05	2	1586;3284;	6718;1584;1585;3283;3284;1109;3290;3291;1589;1645;1583;1586
B	triflusal	path:00562_5	Inositol phosphate metabolism	Carbohydrate Metabolism	0.00454827	1	8394;	3628;51477;3612;3613;54928;5297;5298;55300;55361;138429;200576;23396;8394;8395;8396;5289;3633;4952;56623;8867;8871;9919
B	xylazine	path:00981_2	Insect hormone biosynthesis	Biosynthesis of Secondary Metabolites	0.00891304	1	79979;	10196;114049;117246;127253;131965;144233;196074;24140;27292;29960;3275;3276;51106;51409;51451;54496;55170;55178;55798;56341;60487;63899;751071;79066;79979;84274;9836
B	xylazine	path:00440_1	Aminophosphonate metabolism	Metabolism of Other Amino Acids	0.00989907	1	79979;	5833;728294;64850;10196;114049;117246;127253;131965;144233;196074;24140;27292;29960;3275;3276;51106;51409;51451;54496;55170;55178;55798;56341;60487;63899;751071;79066;79979;84274;9836
C	acebutolol	path:00650_10	Butanoate metabolism	Carbohydrate Metabolism	0.00260686	1	3157;	3155;54511;3157;3158;38;39;5160;5161;5162
C	acebutolol	path:00072_1	Synthesis and degradation of ketone bodies	Lipid Metabolism	0.00289615	1	3157;	3157;3158;3155;54511;38;39;56898;622;5019;64064
C	acebutolol	path:00650_7	Butanoate metabolism	Carbohydrate Metabolism	0.00520789	1	3157;	56898;622;5019;64064;65985;3155;54511;3157;3158;38;39;1962;3028;3033;3295;5160;5161;5162
C	acebutolol	path:00280_2	Valine, leucine and isoleucine degradation	Amino Acid Metabolism	0.00549654	1	3157;	38;39;3157;3158;5019;64064;3155;54511;549;56922;64087;10449;30;3032;1962;3028;3033;3295;4329
C	acebutolol	path:00280_5	Valine, leucine and isoleucine degradation	Amino Acid Metabolism	0.00549654	1	3157;	38;39;3157;3158;5019;64064;3155;54511;549;10449;30;3032;1962;3028;3033;3295;5095;5096;4329
C	acebutolol	path:00280_3	Valine, leucine and isoleucine degradation	Amino Acid Metabolism	0.00578511	1	3157;	3157;3158;3155;54511;549;56922;64087;1892;1962;3030;3712;10449;30;3032;3028;3033;3295;4329;26275;34
C	acebutolol	path:00650_2	Butanoate metabolism	Carbohydrate Metabolism	0.00607361	1	3157;	217;218;219;223;224;501;56898;622;5019;64064;65985;3155;54511;3157;3158;38;39;1962;3028;3033;3295
C	acebutolol	path:00562_5	Inositol phosphate metabolism	Carbohydrate Metabolism	0.00636204	1	8394;	3628;51477;3612;3613;54928;5297;5298;55300;55361;138429;200576;23396;8394;8395;8396;5289;3633;4952;56623;8867;8871;9919
C	acebutolol	path:00280_8	Valine, leucine and isoleucine degradation	Amino Acid Metabolism	0.00751504	1	3157;	38;39;3157;3158;3155;54511;10449;30;3032;1962;3028;3033;3295;84693;5095;5096;316;217;218;219;223;224;501;4329;18;11112
C	acebutolol	path:00280_6	Valine, leucine and isoleucine degradation	Amino Acid Metabolism	0.00809111	1	3157;	38;39;3157;3158;3155;54511;56922;64087;1892;1962;3030;10449;30;3032;3028;3033;3295;316;217;218;219;223;224;501;4329;18;11112;26275
C	adenosine phosphate	path:00590_7	Arachidonic acid metabolism	Lipid Metabolism	0.000717926	2	9536;5743;	5742;5743;5740;10728;80142;9536;6916;27306;5730;10901;873;874
C	adenosine phosphate	path:00860_6	Porphyrin and chlorophyll metabolism	Metabolism of Cofactors and Vitamins	0.00397115	2	54659;2495;	1356;2495;94033;3162;3163;644;645;10720;10941;133688;167127;54490;54575;54576;54577;54578;54579;54600;54657;54658;54659;574537;7363;7364;7365;7366;7367;79799
C	ajmaline	path:00130_4	Ubiquinone and menaquinone biosynthesis	Metabolism of Cofactors and Vitamins	0.000616424	9	51079;4729;4728;4719;4705;4702;374291;51451;27292;	10196;114049;117246;127253;131965;144233;196074;24140;27292;29960;3275;3276;51106;51409;51451;54496;55170;55178;55798;56341;60487;63899;751071;79066;79979;84274;9836;10229;51004;126328;374291;4535;4536;4537;4538;4539;4540;4541;4694;4695;4696;4697;4698;4700;4701;4702;4704;4705;4706;4707;4708;4709;4710;4711;4712;4713;4714;4715;4716;4717;4718;4719;4720;4722;4723;4724;4725;4726;4728;4729;4731;51079;5…
C	ajmaline	path:00030_5	Pentose phosphate pathway	Carbohydrate Metabolism	0.00107844	5	25796;5214;229;5631;51071;	2821;64080;51071;221823;5631;5634;7086;8277;84076;22934;6120;226;229;230;5211;5213;5214;2203;8789;5226;25796;9563;2539;6888;5236;55276
C	ajmaline	path:00430_1	Taurine and hypotaurine metabolism	Metabolism of Other Amino Acids	0.00216341	3	2678;2571;51380;	51380;2571;2572;124975;2678;2686;2687;92086;570
C	ajmaline	path:00230_7	Purine metabolism	Nucleotide Metabolism	0.00363869	11	5313;1716;513;56953;6880;4833;5441;5440;5439;5437;10846;	471;158;10606;87178;10846;27115;50940;5136;5137;5138;5139;5140;5141;5142;5143;5144;5147;5148;5149;5150;5151;5152;5153;8622;8654;107;108;109;111;112;113;114;115;196883;55811;10622;11128;171568;25885;30834;51082;51728;5430;5431;5432;5433;5434;5435;5436;5437;5438;5439;5440;5441;5442;55703;64425;661;84172;84265;9533;377841;953;956;29028;954;10201;29922;4830;4831;4832;4833;50484;6240;6241;122481;15806…
C	ajmaline	path:00430_2	Taurine and hypotaurine metabolism	Metabolism of Other Amino Acids	0.00405707	3	2678;2571;51380;	51380;2571;2572;1036;84890;124975;2678;2686;2687;92086;570
C	ajmaline	path:00230_13	Purine metabolism	Nucleotide Metabolism	0.00425954	12	5313;1716;513;56953;6880;4833;5558;5441;5440;5439;5437;10846;	158;471;87178;10846;27115;50940;5136;5137;5138;5139;5140;5141;5142;5143;5144;5147;5148;5149;5150;5151;5152;5153;8622;8654;107;108;109;111;112;113;114;115;196883;55811;10622;11128;171568;25885;30834;51082;51728;5430;5431;5432;5433;5434;5435;5436;5437;5438;5439;5440;5441;5442;55703;64425;661;84172;84265;9533;10514;10721;11044;11201;11232;27343;27434;353497;51426;54107;5422;5423;5424;5425;5426;5427;…
C	ajmaline	path:00030_4	Pentose phosphate pathway	Carbohydrate Metabolism	0.0042842	4	25796;229;5631;51071;	2821;64080;51071;221823;5631;5634;7086;8277;84076;22934;6120;226;229;230;5226;25796;9563;2539;414328;6888;5236;55276
C	ajmaline	path:00030_1	Pentose phosphate pathway	Carbohydrate Metabolism	0.00506073	4	5214;229;5631;51071;	2821;64080;51071;221823;5631;5634;7086;8277;84076;22934;6120;226;229;230;5211;5213;5214;2203;8789;5226;6888;5236;55276
C	ajmaline	path:00230_8	Purine metabolism	Nucleotide Metabolism	0.00518193	12	5313;1716;513;56953;6880;4833;5558;5441;5440;5439;5437;10846;	471;158;87178;10846;27115;50940;5136;5137;5138;5139;5140;5141;5142;5143;5144;5147;5148;5149;5150;5151;5152;5153;8622;8654;107;108;109;111;112;113;114;115;196883;55811;10622;11128;171568;25885;30834;51082;51728;5430;5431;5432;5433;5434;5435;5436;5437;5438;5439;5440;5441;5442;55703;64425;661;84172;84265;9533;10514;10721;11044;11201;11232;27343;27434;353497;51426;54107;5422;5423;5424;5425;5426;5427;…
C	ajmaline	path:00030_6	Pentose phosphate pathway	Carbohydrate Metabolism	0.00528579	3	25796;229;51071;	51071;7086;8277;84076;226;229;230;5226;25796;9563;414328;6888
C	ajmaline	path:00030_2	Pentose phosphate pathway	Carbohydrate Metabolism	0.00592619	4	5214;229;5631;51071;	2821;64080;51071;221823;5631;5634;7086;8277;84076;22934;6120;226;229;230;5211;5213;5214;2203;8789;5226;2539;6888;5236;55276
C	ajmaline	path:00020_5	Citrate cycle (TCA cycle)	Carbohydrate Metabolism	0.00835137	3	5106;50;3420;	3417;3418;3419;3420;3421;48;50;47;1431;4190;4191;5091;5105;5106
C	ajmaline	path:00520_5	Nucleotide sugars metabolism	Carbohydrate Metabolism	0.00900757	2	80162;1486;	10855;1486;57462;60495;80162
C	alprenolol	path:00010_2	Glycolysis / Gluconeogenesis	Carbohydrate Metabolism	0.000734213	2	2023;3945;	5160;5161;5162;160287;3939;3945;3948;92483;5313;5315;2023;2026;2027;441531;5223;5224;669;728188
C	alprenolol	path:00010_1	Glycolysis / Gluconeogenesis	Carbohydrate Metabolism	0.00278661	2	2023;3945;	217;218;219;223;224;501;55902;79611;84532;220;221;222;10327;124;125;126;127;128;130;131;5160;5161;5162;1737;160287;3939;3945;3948;92483;5313;5315;2023;2026;2027;1738
C	alprostadil	path:00030_5	Pentose phosphate pathway	Carbohydrate Metabolism	1.67085e-05	8	9563;5226;5213;6120;22934;8277;7086;5631;	2821;64080;51071;221823;5631;5634;7086;8277;84076;22934;6120;226;229;230;5211;5213;5214;2203;8789;5226;25796;9563;2539;6888;5236;55276
C	alprostadil	path:00100_1	Biosynthesis of steroids	Lipid Metabolism	2.31445e-05	4	1718;55556;1717;10682;	6309;10682;1717;55556;1718
C	alprostadil	path:00240_2	Pyrimidine metabolism	Nucleotide Metabolism	4.29588e-05	16	79077;4938;5429;5425;10514;6240;7374;4907;7371;953;1503;9533;661;5434;51728;7372;	7372;87178;10622;11128;171568;25885;30834;51082;51728;5430;5431;5432;5433;5434;5435;5436;5437;5438;5439;5440;5441;5442;55703;64425;661;84172;84265;9533;10201;29922;4830;4831;4832;4833;50808;129607;51727;1503;56474;377841;953;956;124583;955;957;9583;139596;54963;7371;83549;115024;22978;30833;4907;51251;56953;84618;93034;151531;7378;7374;1806;403314;57379;978;50484;6240;6241;10514;10721;11044;11201…
C	alprostadil	path:00030_4	Pentose phosphate pathway	Carbohydrate Metabolism	4.48282e-05	7	9563;5226;6120;22934;8277;7086;5631;	2821;64080;51071;221823;5631;5634;7086;8277;84076;22934;6120;226;229;230;5226;25796;9563;2539;414328;6888;5236;55276
C	alprostadil	path:00100_5	Biosynthesis of steroids	Lipid Metabolism	4.64556e-05	5	6713;1718;55556;1717;10682;	6309;10682;1717;55556;1718;1595;7108;6713;4047;6307
C	alprostadil	path:00030_1	Pentose phosphate pathway	Carbohydrate Metabolism	6.1839e-05	7	5226;5213;6120;22934;8277;7086;5631;	2821;64080;51071;221823;5631;5634;7086;8277;84076;22934;6120;226;229;230;5211;5213;5214;2203;8789;5226;6888;5236;55276
C	alprostadil	path:00240_7	Pyrimidine metabolism	Nucleotide Metabolism	7.17082e-05	15	7372;79077;4938;5429;5425;10514;6240;4907;7371;953;1503;9533;661;5434;51728;	87178;10622;11128;171568;25885;30834;51082;51728;5430;5431;5432;5433;5434;5435;5436;5437;5438;5439;5440;5441;5442;55703;64425;661;84172;84265;9533;10201;29922;4830;4831;4832;4833;50808;129607;51727;1503;56474;377841;953;956;124583;955;957;9583;139596;54963;7371;83549;115024;22978;30833;4907;51251;56953;84618;93034;10587;7296;50484;6240;6241;10514;10721;11044;11201;11232;27343;27434;353497;51426;5…
C	alprostadil	path:00030_2	Pentose phosphate pathway	Carbohydrate Metabolism	8.37801e-05	7	5226;5213;6120;22934;8277;7086;5631;	2821;64080;51071;221823;5631;5634;7086;8277;84076;22934;6120;226;229;230;5211;5213;5214;2203;8789;5226;2539;6888;5236;55276
C	alprostadil	path:00230_4	Purine metabolism	Nucleotide Metabolism	0.000102818	3	5198;2618;5471;	5471;2618;5198
C	alprostadil	path:00240_4	Pyrimidine metabolism	Nucleotide Metabolism	0.000102818	3	7372;1723;790;	790;1723;7372
C	alprostadil	path:00030_3	Pentose phosphate pathway	Carbohydrate Metabolism	0.000150153	4	9563;5226;6120;22934;	22934;6120;5226;25796;9563;2539;414328
C	alprostadil	path:00230_12	Purine metabolism	Nucleotide Metabolism	0.000187414	19	4907;204;6240;953;4938;5429;5425;10514;9533;661;5434;51728;115;5151;5144;5142;5141;5140;471;	158;471;87178;10846;27115;50940;5136;5137;5138;5139;5140;5141;5142;5143;5144;5147;5148;5149;5150;5151;5152;5153;8622;8654;107;108;109;111;112;113;114;115;196883;55811;10622;11128;171568;25885;30834;51082;51728;5430;5431;5432;5433;5434;5435;5436;5437;5438;5439;5440;5441;5442;55703;64425;661;84172;84265;9533;10514;10721;11044;11201;11232;27343;27434;353497;51426;54107;5422;5423;5424;5425;5426;5427;…
C	alprostadil	path:00230_13	Purine metabolism	Nucleotide Metabolism	0.000187414	19	4907;204;6240;953;4938;5429;5425;10514;9533;661;5434;51728;115;5151;5144;5142;5141;5140;471;	158;471;87178;10846;27115;50940;5136;5137;5138;5139;5140;5141;5142;5143;5144;5147;5148;5149;5150;5151;5152;5153;8622;8654;107;108;109;111;112;113;114;115;196883;55811;10622;11128;171568;25885;30834;51082;51728;5430;5431;5432;5433;5434;5435;5436;5437;5438;5439;5440;5441;5442;55703;64425;661;84172;84265;9533;10514;10721;11044;11201;11232;27343;27434;353497;51426;54107;5422;5423;5424;5425;5426;5427;…
C	alprostadil	path:00230_8	Purine metabolism	Nucleotide Metabolism	0.000258418	19	4907;204;6240;953;4938;5429;5425;10514;9533;661;5434;51728;115;5151;5144;5142;5141;5140;471;	471;158;87178;10846;27115;50940;5136;5137;5138;5139;5140;5141;5142;5143;5144;5147;5148;5149;5150;5151;5152;5153;8622;8654;107;108;109;111;112;113;114;115;196883;55811;10622;11128;171568;25885;30834;51082;51728;5430;5431;5432;5433;5434;5435;5436;5437;5438;5439;5440;5441;5442;55703;64425;661;84172;84265;9533;10514;10721;11044;11201;11232;27343;27434;353497;51426;54107;5422;5423;5424;5425;5426;5427;…
C	alprostadil	path:00230_3	Purine metabolism	Nucleotide Metabolism	0.000289132	4	7226;2618;5471;5631;	221823;5631;5634;5471;2618;11164;53343;7226
C	alprostadil	path:00230_17	Purine metabolism	Nucleotide Metabolism	0.000289132	4	7226;2618;5471;5631;	221823;5631;5634;5471;2618;11164;53343;7226
C	alprostadil	path:00710_2	Carbon fixation in photosynthetic organisms	Energy Metabolism	0.000315272	5	5230;6120;22934;8277;7086;	226;229;230;7086;8277;84076;22934;6120;2203;8789;7167;729708;5230;5232
C	alprostadil	path:00100_2	Biosynthesis of steroids	Lipid Metabolism	0.000501108	4	1718;55556;1717;10682;	6309;10682;1717;55556;1718;1595;7108;4047;6307
C	alprostadil	path:00100_6	Biosynthesis of steroids	Lipid Metabolism	0.000501108	4	6713;1718;1717;10682;	6309;10682;1717;1718;1595;7108;6713;4047;6307
C	alprostadil	path:00230_7	Purine metabolism	Nucleotide Metabolism	0.000703482	16	4907;204;6240;953;9533;661;5434;51728;115;5151;5144;5142;5141;5140;10606;471;	471;158;10606;87178;10846;27115;50940;5136;5137;5138;5139;5140;5141;5142;5143;5144;5147;5148;5149;5150;5151;5152;5153;8622;8654;107;108;109;111;112;113;114;115;196883;55811;10622;11128;171568;25885;30834;51082;51728;5430;5431;5432;5433;5434;5435;5436;5437;5438;5439;5440;5441;5442;55703;64425;661;84172;84265;9533;377841;953;956;29028;954;10201;29922;4830;4831;4832;4833;50484;6240;6241;122481;15806…
C	alprostadil	path:00030_6	Pentose phosphate pathway	Carbohydrate Metabolism	0.00175799	4	9563;5226;8277;7086;	51071;7086;8277;84076;226;229;230;5226;25796;9563;414328;6888
C	alprostadil	path:00230_1	Purine metabolism	Nucleotide Metabolism	0.00181785	9	4907;204;953;5151;5144;5142;5141;5140;471;	158;471;10846;27115;50940;5136;5137;5138;5139;5140;5141;5142;5143;5144;5147;5148;5149;5150;5151;5152;5153;8622;8654;377841;953;956;122481;158067;203;204;205;26289;6880;122622;159;270;271;272;115024;22978;30833;4907;51251;56953;84618;93034;132;353;2766;51292;3614;3615;124583;955;957;9583;3251;55821;3704;1633
C	alprostadil	path:00230_6	Purine metabolism	Nucleotide Metabolism	0.00219657	2	5198;2618;	2618;5198
C	alprostadil	path:00240_3	Pyrimidine metabolism	Nucleotide Metabolism	0.00219657	2	1723;790;	790;1723
C	alprostadil	path:00220_8	Urea cycle and metabolism of amino groups	Amino Acid Metabolism	0.00312129	3	6303;6723;4953;	4953;6723;79814;6611;262;112483;6303
C	alprostadil	path:00010_4	Glycolysis / Gluconeogenesis	Carbohydrate Metabolism	0.00329778	4	5230;2597;669;2023;	2023;2026;2027;441531;5223;5224;669;728188;2597;26330;5230;5232;97;98
C	alprostadil	path:00230_9	Purine metabolism	Nucleotide Metabolism	0.00434422	9	4907;204;953;5151;5144;5142;5141;5140;471;	158;471;10846;27115;50940;5136;5137;5138;5139;5140;5141;5142;5143;5144;5147;5148;5149;5150;5151;5152;5153;8622;8654;377841;953;956;122481;158067;203;204;205;26289;6880;122622;159;270;271;272;115024;22978;30833;4907;51251;56953;84618;93034;132;353;100;4860;1890;2766;51292;3614;3615;8833;124583;955;957;9583;3251;7498;2987;9615;3704;1731;1716;1633
C	alprostadil	path:00230_16	Purine metabolism	Nucleotide Metabolism	0.00434422	9	4907;204;953;5151;5144;5142;5141;5140;471;	158;471;10846;27115;50940;5136;5137;5138;5139;5140;5141;5142;5143;5144;5147;5148;5149;5150;5151;5152;5153;8622;8654;377841;953;956;122481;158067;203;204;205;26289;6880;122622;159;270;271;272;115024;22978;30833;4907;51251;56953;84618;93034;132;353;100;4860;1890;2766;51292;3614;3615;8833;124583;955;957;9583;3251;7498;2987;9615;3704;1731;1716;1633
C	alprostadil	path:00510_7	N-Glycan biosynthesis	Glycan Biosynthesis and Metabolism	0.00482059	3	23193;57134;4124;	4122;4124;4245;10905;11253;4121;57134;23193
C	alprostadil	path:00040_6	Pentose and glucuronate interconversions	Carbohydrate Metabolism	0.00638407	2	6120;55556;	55556;6120;9942
C	alprostadil	path:00230_5	Purine metabolism	Nucleotide Metabolism	0.00638407	2	10606;2618;	2618;158;10606
C	alprostadil	path:00100_17	Biosynthesis of steroids	Lipid Metabolism	0.00698033	3	1718;1717;10682;	6309;10682;1717;1718;1595;7108;4047;50814;6307
C	alprostadil	path:00600_2	Sphingolipid metabolism	Lipid Metabolism	0.00724031	12	2581;8702;2683;2529;2526;146712;8879;8611;8560;427;9108;81537;	166929;259230;130367;22876;29085;51095;51496;55613;64077;81537;84814;8776;8898;9107;9108;125981;340485;427;55331;56624;123099;1591;1592;8560;339221;55512;55627;6609;6610;54675;60496;81490;9791;64781;64748;79948;8611;8612;8613;9890;2531;9514;2717;10825;129807;4758;4759;7368;2720;3938;2629;57704;7357;56848;8877;8879;10317;10331;124872;140687;144245;146664;146712;148789;170384;2526;2529;2683;283464;…
C	alprostadil	path:00565_2	Ether lipid metabolism	Lipid Metabolism	0.00739473	8	10924;9108;81537;5337;5321;8611;5168;7941;	374569;5048;5049;5050;5051;7941;10390;56994;85465;5168;64748;79948;8611;8612;8613;9890;100137049;123745;151056;255189;26279;283748;30814;391013;50487;5319;5320;5321;5322;64600;81579;8398;8399;84647;8605;8681;122618;201164;23646;5337;5338;130367;22876;29085;51095;51496;55613;64077;81537;84814;8776;8898;9107;9108;10026;10924;133121;222236;27293;5511;55775
C	alprostadil	path:00600_1	Sphingolipid metabolism	Lipid Metabolism	0.00815023	8	2581;8879;9517;8611;8560;427;9108;81537;	166929;259230;130367;22876;29085;51095;51496;55613;64077;81537;84814;8776;8898;9107;9108;125981;340485;427;55331;56624;123099;1591;1592;8560;339221;55512;55627;6609;6610;54675;60496;81490;9791;64781;64748;79948;8611;8612;8613;9890;10558;55304;9517;2531;7368;2629;57704;7357;56848;8877;8879;2581;123803;22933;23408;23409;23410;23411;27163;51547;55350;8875
C	alprostadil	path:00220_2	Urea cycle and metabolism of amino groups	Amino Acid Metabolism	0.00868174	4	6303;6723;4953;5832;	84188;162417;5832;4017;84171;84695;4953;6723;217;218;219;223;224;501;2628;79814;112483;6303
C	alprostadil	path:00220_6	Urea cycle and metabolism of amino groups	Amino Acid Metabolism	0.00868174	4	6303;6723;4953;5832;	84188;162417;5832;5009;4017;84171;84695;383;384;4953;6723;435;95;100037417;113451;79814;112483;6303
C	alprostadil	path:00240_8	Pyrimidine metabolism	Nucleotide Metabolism	0.00908264	6	7372;79077;7374;4907;7371;953;	129607;51727;377841;953;956;124583;955;957;9583;139596;54963;7371;83549;115024;22978;30833;4907;51251;56953;84618;93034;151531;7378;7374;1806;403314;57379;978;79077;1633;1635;1841;7083;7084;4860;1890;7298;7372;3704
C	alprostadil	path:00565_3	Ether lipid metabolism	Lipid Metabolism	0.00979968	9	10924;79071;9108;81537;5337;5321;8611;5168;7941;	374569;5048;5049;5050;5051;7941;10390;56994;85465;5168;64748;79948;8611;8612;8613;9890;100137049;123745;151056;255189;26279;283748;30814;391013;50487;5319;5320;5321;5322;64600;81579;8398;8399;84647;8605;8681;122618;201164;23646;5337;5338;130367;22876;29085;51095;51496;55613;64077;81537;84814;8776;8898;9107;9108;114799;157570;24142;253558;340481;347516;51126;54898;60481;619373;79071;79829;80218;80…
C	amrinone	path:00562_5	Inositol phosphate metabolism	Carbohydrate Metabolism	0.00998012	1	8394;	3628;51477;3612;3613;54928;5297;5298;55300;55361;138429;200576;23396;8394;8395;8396;5289;3633;4952;56623;8867;8871;9919
C	bendroflumethiazide	path:00380_9	Tryptophan metabolism	Amino Acid Metabolism	0.00297908	1	4967;	2639;4967;55526;55753
C	bendroflumethiazide	path:00380_7	Tryptophan metabolism	Amino Acid Metabolism	0.00520789	1	4967;	1892;1962;3030;2639;4967;55526;55753
C	bendroflumethiazide	path:00310_11	Lysine degradation	Amino Acid Metabolism	0.00594978	1	4967;	132949;501;60496;51166;4967;55526;55753;1743
C	bendroflumethiazide	path:00310_13	Lysine degradation	Amino Acid Metabolism	0.00594978	1	4967;	1892;1962;3030;4967;55526;55753;2639;1743
C	bendroflumethiazide	path:00310_10	Lysine degradation	Amino Acid Metabolism	0.00669115	1	4967;	10157;51097;132949;501;60496;51166;4967;55526;55753
C	bendroflumethiazide	path:00380_6	Tryptophan metabolism	Amino Acid Metabolism	0.00743199	1	4967;	1962;3028;3033;3295;1892;3030;2639;4967;55526;55753
C	bendroflumethiazide	path:00020_4	Citrate cycle (TCA cycle)	Carbohydrate Metabolism	0.00891212	1	4967;	4967;55526;55753;3417;3418;3419;3420;3421;48;50;47;1431
C	bucladesine	path:00500_10	Starch and sucrose metabolism	Carbohydrate Metabolism	0.00544497	5	6595;6594;55308;1660;5169;	2629;57733;2475;2645;3098;3099;3101;80201;2548;2595;642103;8972;6476;5167;5169;283209;7360;2997;2998;5236;55276;2538;57818;92579;2821;178;2632;276;277;278;279;280;5834;5836;5837;10847;10856;10973;1105;11056;1107;1108;11164;122402;131870;1653;1654;1655;1656;1659;1660;1663;1665;1763;1974;2068;2071;22907;23020;23064;23132;23400;23517;254552;25788;283927;317781;440081;4521;51202;51428;54456;54514;546…
C	bucladesine	path:00790_4	Folate biosynthesis	Metabolism of Cofactors and Vitamins	0.00922624	4	6595;6594;55308;1660;	2356;10847;10856;10973;1105;11056;1107;1108;11164;122402;131870;1653;1654;1655;1656;1659;1660;1663;1665;1763;1974;2068;2071;22907;23020;23064;23132;23400;23517;254552;25788;283927;317781;440081;4521;51202;51428;54456;54514;546;54606;54617;55308;57062;57089;57634;57696;57697;5965;60625;641;64135;652522;6594;6595;6597;728849;7486;79009;79039;79132;7919;79665;79873;8438;8467;84893;8607;8653;8886;927…
C	bucladesine	path:00790_5	Folate biosynthesis	Metabolism of Cofactors and Vitamins	0.00962416	4	6595;6594;55308;1660;	10847;10856;10973;1105;11056;1107;1108;11164;122402;131870;1653;1654;1655;1656;1659;1660;1663;1665;1763;1974;2068;2071;22907;23020;23064;23132;23400;23517;254552;25788;283927;317781;440081;4521;51202;51428;54456;54514;546;54606;54617;55308;57062;57089;57634;57696;57697;5965;60625;641;64135;652522;6594;6595;6597;728849;7486;79009;79039;79132;7919;79665;79873;8438;8467;84893;8607;8653;8886;92797;94…
C	buflomedil	path:00730_1	Thiamine metabolism	Metabolism of Cofactors and Vitamins	0.00767914	2	81537;27010;	27010;130367;22876;29085;51095;51496;55613;64077;81537;84814;8776;8898;9107;9108;79178
C	bumetanide	path:00790_4	Folate biosynthesis	Metabolism of Cofactors and Vitamins	0.00342921	2	1660;1654;	2356;10847;10856;10973;1105;11056;1107;1108;11164;122402;131870;1653;1654;1655;1656;1659;1660;1663;1665;1763;1974;2068;2071;22907;23020;23064;23132;23400;23517;254552;25788;283927;317781;440081;4521;51202;51428;54456;54514;546;54606;54617;55308;57062;57089;57634;57696;57697;5965;60625;641;64135;652522;6594;6595;6597;728849;7486;79009;79039;79132;7919;79665;79873;8438;8467;84893;8607;8653;8886;927…
C	bumetanide	path:00790_5	Folate biosynthesis	Metabolism of Cofactors and Vitamins	0.00351262	2	1660;1654;	10847;10856;10973;1105;11056;1107;1108;11164;122402;131870;1653;1654;1655;1656;1659;1660;1663;1665;1763;1974;2068;2071;22907;23020;23064;23132;23400;23517;254552;25788;283927;317781;440081;4521;51202;51428;54456;54514;546;54606;54617;55308;57062;57089;57634;57696;57697;5965;60625;641;64135;652522;6594;6595;6597;728849;7486;79009;79039;79132;7919;79665;79873;8438;8467;84893;8607;8653;8886;92797;94…
C	bumetanide	path:00790_6	Folate biosynthesis	Metabolism of Cofactors and Vitamins	0.00359697	2	1660;1654;	10847;10856;10973;1105;11056;1107;1108;11164;122402;131870;1653;1654;1655;1656;1659;1660;1663;1665;1763;1974;2068;2071;22907;23020;23064;23132;23400;23517;254552;25788;283927;317781;440081;4521;51202;51428;54456;54514;546;54606;54617;55308;57062;57089;57634;57696;57697;5965;60625;641;64135;652522;6594;6595;6597;728849;7486;79009;79039;79132;7919;79665;79873;8438;8467;84893;8607;8653;8886;92797;94…
C	bumetanide	path:00790_7	Folate biosynthesis	Metabolism of Cofactors and Vitamins	0.00368227	2	1660;1654;	10847;10856;10973;1105;11056;1107;1108;11164;122402;131870;1653;1654;1655;1656;1659;1660;1663;1665;1763;1974;2068;2071;22907;23020;23064;23132;23400;23517;254552;25788;283927;317781;440081;4521;51202;51428;54456;54514;546;54606;54617;55308;57062;57089;57634;57696;57697;5965;60625;641;64135;652522;6594;6595;6597;728849;7486;79009;79039;79132;7919;79665;79873;8438;8467;84893;8607;8653;8886;92797;94…
C	bumetanide	path:00540_3	Lipopolysaccharide biosynthesis	Glycan Biosynthesis and Metabolism	0.00558339	2	1660;1654;	114799;157570;24142;253558;340481;347516;51126;54898;60481;619373;79071;79829;80218;80339;8260;9197;79147;10847;10856;10973;1105;11056;1107;1108;11164;122402;131870;1653;1654;1655;1656;1659;1660;1663;1665;1763;1974;2068;2071;22907;23020;23064;23132;23400;23517;254552;25788;283927;317781;440081;4521;51202;51428;54456;54514;546;54606;54617;55308;57062;57089;57634;57696;57697;5965;60625;641;64135;65…
C	bumetanide	path:00540_6	Lipopolysaccharide biosynthesis	Glycan Biosynthesis and Metabolism	0.00558339	2	1660;1654;	114799;157570;24142;253558;340481;347516;51126;54898;60481;619373;79071;79829;80218;80339;8260;9197;79147;10847;10856;10973;1105;11056;1107;1108;11164;122402;131870;1653;1654;1655;1656;1659;1660;1663;1665;1763;1974;2068;2071;22907;23020;23064;23132;23400;23517;254552;25788;283927;317781;440081;4521;51202;51428;54456;54514;546;54606;54617;55308;57062;57089;57634;57696;57697;5965;60625;641;64135;65…
C	bumetanide	path:00500_10	Starch and sucrose metabolism	Carbohydrate Metabolism	0.00633489	2	1660;1654;	2629;57733;2475;2645;3098;3099;3101;80201;2548;2595;642103;8972;6476;5167;5169;283209;7360;2997;2998;5236;55276;2538;57818;92579;2821;178;2632;276;277;278;279;280;5834;5836;5837;10847;10856;10973;1105;11056;1107;1108;11164;122402;131870;1653;1654;1655;1656;1659;1660;1663;1665;1763;1974;2068;2071;22907;23020;23064;23132;23400;23517;254552;25788;283927;317781;440081;4521;51202;51428;54456;54514;546…
C	captopril	path:00790_4	Folate biosynthesis	Metabolism of Cofactors and Vitamins	0.00162506	10	8886;7919;6597;5965;57062;546;1665;1663;1660;1108;	2356;10847;10856;10973;1105;11056;1107;1108;11164;122402;131870;1653;1654;1655;1656;1659;1660;1663;1665;1763;1974;2068;2071;22907;23020;23064;23132;23400;23517;254552;25788;283927;317781;440081;4521;51202;51428;54456;54514;546;54606;54617;55308;57062;57089;57634;57696;57697;5965;60625;641;64135;652522;6594;6595;6597;728849;7486;79009;79039;79132;7919;79665;79873;8438;8467;84893;8607;8653;8886;927…
C	captopril	path:00790_5	Folate biosynthesis	Metabolism of Cofactors and Vitamins	0.00178468	10	8886;7919;6597;5965;57062;546;1665;1663;1660;1108;	10847;10856;10973;1105;11056;1107;1108;11164;122402;131870;1653;1654;1655;1656;1659;1660;1663;1665;1763;1974;2068;2071;22907;23020;23064;23132;23400;23517;254552;25788;283927;317781;440081;4521;51202;51428;54456;54514;546;54606;54617;55308;57062;57089;57634;57696;57697;5965;60625;641;64135;652522;6594;6595;6597;728849;7486;79009;79039;79132;7919;79665;79873;8438;8467;84893;8607;8653;8886;92797;94…
C	captopril	path:00790_6	Folate biosynthesis	Metabolism of Cofactors and Vitamins	0.00195673	10	8886;7919;6597;5965;57062;546;1665;1663;1660;1108;	10847;10856;10973;1105;11056;1107;1108;11164;122402;131870;1653;1654;1655;1656;1659;1660;1663;1665;1763;1974;2068;2071;22907;23020;23064;23132;23400;23517;254552;25788;283927;317781;440081;4521;51202;51428;54456;54514;546;54606;54617;55308;57062;57089;57634;57696;57697;5965;60625;641;64135;652522;6594;6595;6597;728849;7486;79009;79039;79132;7919;79665;79873;8438;8467;84893;8607;8653;8886;92797;94…
C	captopril	path:00790_7	Folate biosynthesis	Metabolism of Cofactors and Vitamins	0.00214191	10	8886;7919;6597;5965;57062;546;1665;1663;1660;1108;	10847;10856;10973;1105;11056;1107;1108;11164;122402;131870;1653;1654;1655;1656;1659;1660;1663;1665;1763;1974;2068;2071;22907;23020;23064;23132;23400;23517;254552;25788;283927;317781;440081;4521;51202;51428;54456;54514;546;54606;54617;55308;57062;57089;57634;57696;57697;5965;60625;641;64135;652522;6594;6595;6597;728849;7486;79009;79039;79132;7919;79665;79873;8438;8467;84893;8607;8653;8886;92797;94…
C	captopril	path:00540_3	Lipopolysaccharide biosynthesis	Glycan Biosynthesis and Metabolism	0.00338368	11	8886;7919;6597;5965;57062;546;1665;1663;1660;1108;79829;	114799;157570;24142;253558;340481;347516;51126;54898;60481;619373;79071;79829;80218;80339;8260;9197;79147;10847;10856;10973;1105;11056;1107;1108;11164;122402;131870;1653;1654;1655;1656;1659;1660;1663;1665;1763;1974;2068;2071;22907;23020;23064;23132;23400;23517;254552;25788;283927;317781;440081;4521;51202;51428;54456;54514;546;54606;54617;55308;57062;57089;57634;57696;57697;5965;60625;641;64135;65…
C	captopril	path:00540_6	Lipopolysaccharide biosynthesis	Glycan Biosynthesis and Metabolism	0.00338368	11	8886;7919;6597;5965;57062;546;1665;1663;1660;1108;79829;	114799;157570;24142;253558;340481;347516;51126;54898;60481;619373;79071;79829;80218;80339;8260;9197;79147;10847;10856;10973;1105;11056;1107;1108;11164;122402;131870;1653;1654;1655;1656;1659;1660;1663;1665;1763;1974;2068;2071;22907;23020;23064;23132;23400;23517;254552;25788;283927;317781;440081;4521;51202;51428;54456;54514;546;54606;54617;55308;57062;57089;57634;57696;57697;5965;60625;641;64135;65…
C	captopril	path:00500_10	Starch and sucrose metabolism	Carbohydrate Metabolism	0.0055628	11	8886;7919;6597;5965;57062;546;1665;1663;1660;1108;5167;	2629;57733;2475;2645;3098;3099;3101;80201;2548;2595;642103;8972;6476;5167;5169;283209;7360;2997;2998;5236;55276;2538;57818;92579;2821;178;2632;276;277;278;279;280;5834;5836;5837;10847;10856;10973;1105;11056;1107;1108;11164;122402;131870;1653;1654;1655;1656;1659;1660;1663;1665;1763;1974;2068;2071;22907;23020;23064;23132;23400;23517;254552;25788;283927;317781;440081;4521;51202;51428;54456;54514;546…
C	captopril	path:00230_15	Purine metabolism	Nucleotide Metabolism	0.00673411	5	5167;9060;204;6240;10201;	87178;377841;953;956;29028;954;10201;29922;4830;4831;4832;4833;50484;6240;6241;122481;158067;203;204;205;26289;6880;9060;9061;5167;5169;318;2272;5313;5315
C	captopril	path:00240_7	Pyrimidine metabolism	Nucleotide Metabolism	0.0080584	10	1635;4938;5429;10721;6240;10201;84172;5439;5434;10622;	87178;10622;11128;171568;25885;30834;51082;51728;5430;5431;5432;5433;5434;5435;5436;5437;5438;5439;5440;5441;5442;55703;64425;661;84172;84265;9533;10201;29922;4830;4831;4832;4833;50808;129607;51727;1503;56474;377841;953;956;124583;955;957;9583;139596;54963;7371;83549;115024;22978;30833;4907;51251;56953;84618;93034;10587;7296;50484;6240;6241;10514;10721;11044;11201;11232;27343;27434;353497;51426;5…
C	carteolol	path:00670_1	One carbon pool by folate	Metabolism of Cofactors and Vitamins	0.00317319	2	6470;2618;	7298;4548;10841;2618;10797;4522;10588;275;123263;10840;160428;25902;471;1719;6470;6472;4524
C	carteolol	path:00790_4	Folate biosynthesis	Metabolism of Cofactors and Vitamins	0.00770918	3	6595;1660;1654;	2356;10847;10856;10973;1105;11056;1107;1108;11164;122402;131870;1653;1654;1655;1656;1659;1660;1663;1665;1763;1974;2068;2071;22907;23020;23064;23132;23400;23517;254552;25788;283927;317781;440081;4521;51202;51428;54456;54514;546;54606;54617;55308;57062;57089;57634;57696;57697;5965;60625;641;64135;652522;6594;6595;6597;728849;7486;79009;79039;79132;7919;79665;79873;8438;8467;84893;8607;8653;8886;927…
C	carteolol	path:00860_14	Porphyrin and chlorophyll metabolism	Metabolism of Cofactors and Vitamins	0.00792857	2	54659;644;	2990;9365;3162;3163;644;645;10720;10941;133688;167127;54490;54575;54576;54577;54578;54579;54600;54657;54658;54659;574537;7363;7364;7365;7366;7367;79799
C	carteolol	path:00790_5	Folate biosynthesis	Metabolism of Cofactors and Vitamins	0.00797334	3	6595;1660;1654;	10847;10856;10973;1105;11056;1107;1108;11164;122402;131870;1653;1654;1655;1656;1659;1660;1663;1665;1763;1974;2068;2071;22907;23020;23064;23132;23400;23517;254552;25788;283927;317781;440081;4521;51202;51428;54456;54514;546;54606;54617;55308;57062;57089;57634;57696;57697;5965;60625;641;64135;652522;6594;6595;6597;728849;7486;79009;79039;79132;7919;79665;79873;8438;8467;84893;8607;8653;8886;92797;94…
C	carteolol	path:00790_6	Folate biosynthesis	Metabolism of Cofactors and Vitamins	0.00824279	3	6595;1660;1654;	10847;10856;10973;1105;11056;1107;1108;11164;122402;131870;1653;1654;1655;1656;1659;1660;1663;1665;1763;1974;2068;2071;22907;23020;23064;23132;23400;23517;254552;25788;283927;317781;440081;4521;51202;51428;54456;54514;546;54606;54617;55308;57062;57089;57634;57696;57697;5965;60625;641;64135;652522;6594;6595;6597;728849;7486;79009;79039;79132;7919;79665;79873;8438;8467;84893;8607;8653;8886;92797;94…
C	carteolol	path:00230_13	Purine metabolism	Nucleotide Metabolism	0.00842114	4	58497;6240;5558;4938;	158;471;87178;10846;27115;50940;5136;5137;5138;5139;5140;5141;5142;5143;5144;5147;5148;5149;5150;5151;5152;5153;8622;8654;107;108;109;111;112;113;114;115;196883;55811;10622;11128;171568;25885;30834;51082;51728;5430;5431;5432;5433;5434;5435;5436;5437;5438;5439;5440;5441;5442;55703;64425;661;84172;84265;9533;10514;10721;11044;11201;11232;27343;27434;353497;51426;54107;5422;5423;5424;5425;5426;5427;…
C	carteolol	path:00860_6	Porphyrin and chlorophyll metabolism	Metabolism of Cofactors and Vitamins	0.0085109	2	54659;644;	1356;2495;94033;3162;3163;644;645;10720;10941;133688;167127;54490;54575;54576;54577;54578;54579;54600;54657;54658;54659;574537;7363;7364;7365;7366;7367;79799
C	carteolol	path:00790_7	Folate biosynthesis	Metabolism of Cofactors and Vitamins	0.00851756	3	6595;1660;1654;	10847;10856;10973;1105;11056;1107;1108;11164;122402;131870;1653;1654;1655;1656;1659;1660;1663;1665;1763;1974;2068;2071;22907;23020;23064;23132;23400;23517;254552;25788;283927;317781;440081;4521;51202;51428;54456;54514;546;54606;54617;55308;57062;57089;57634;57696;57697;5965;60625;641;64135;652522;6594;6595;6597;728849;7486;79009;79039;79132;7919;79665;79873;8438;8467;84893;8607;8653;8886;92797;94…
C	carteolol	path:00230_6	Purine metabolism	Nucleotide Metabolism	0.00991627	1	2618;	2618;5198
C	chlortalidone	path:00010_2	Glycolysis / Gluconeogenesis	Carbohydrate Metabolism	0.00669115	1	3945;	5160;5161;5162;160287;3939;3945;3948;92483;5313;5315;2023;2026;2027;441531;5223;5224;669;728188
C	chlortalidone	path:00562_5	Inositol phosphate metabolism	Carbohydrate Metabolism	0.00817265	1	8394;	3628;51477;3612;3613;54928;5297;5298;55300;55361;138429;200576;23396;8394;8395;8396;5289;3633;4952;56623;8867;8871;9919
C	chlortalidone	path:00640_1	Propanoate metabolism	Carbohydrate Metabolism	0.00854272	1	3945;	4329;84693;5095;5096;79611;55902;84532;34;38;39;31;32;23417;160287;3939;3945;3948;92483;1892;1962;3030;1718;9524
C	ciprofibrate	path:00230_6	Purine metabolism	Nucleotide Metabolism	0.0036417	1	2618;	2618;5198
C	ciprofibrate	path:00230_4	Purine metabolism	Nucleotide Metabolism	0.00545769	1	2618;	5471;2618;5198
C	ciprofibrate	path:00230_5	Purine metabolism	Nucleotide Metabolism	0.00545769	1	2618;	2618;158;10606
C	clonidine	path:00230_6	Purine metabolism	Nucleotide Metabolism	8.64701e-05	2	5198;2618;	2618;5198
C	clonidine	path:00230_4	Purine metabolism	Nucleotide Metabolism	0.000257813	2	5198;2618;	5471;2618;5198
C	clonidine	path:00030_1	Pentose phosphate pathway	Carbohydrate Metabolism	0.00123244	3	5213;22934;5631;	2821;64080;51071;221823;5631;5634;7086;8277;84076;22934;6120;226;229;230;5211;5213;5214;2203;8789;5226;6888;5236;55276
C	clonidine	path:00030_2	Pentose phosphate pathway	Carbohydrate Metabolism	0.00139888	3	5213;22934;5631;	2821;64080;51071;221823;5631;5634;7086;8277;84076;22934;6120;226;229;230;5211;5213;5214;2203;8789;5226;2539;6888;5236;55276
C	clonidine	path:00220_8	Urea cycle and metabolism of amino groups	Amino Acid Metabolism	0.00176073	2	6303;6723;	4953;6723;79814;6611;262;112483;6303
C	clonidine	path:00030_5	Pentose phosphate pathway	Carbohydrate Metabolism	0.0017725	3	5213;22934;5631;	2821;64080;51071;221823;5631;5634;7086;8277;84076;22934;6120;226;229;230;5211;5213;5214;2203;8789;5226;25796;9563;2539;6888;5236;55276
C	clonidine	path:00230_3	Purine metabolism	Nucleotide Metabolism	0.00233323	2	2618;5631;	221823;5631;5634;5471;2618;11164;53343;7226
C	clonidine	path:00230_17	Purine metabolism	Nucleotide Metabolism	0.00233323	2	2618;5631;	221823;5631;5634;5471;2618;11164;53343;7226
C	clonidine	path:00380_8	Tryptophan metabolism	Amino Acid Metabolism	0.00296129	3	8942;60487;10196;	10196;114049;117246;127253;131965;144233;196074;24140;27292;29960;3275;3276;51106;51409;51451;54496;55170;55178;55798;56341;60487;63899;751071;79066;79979;84274;9836;130013;23498;8942;847
C	clonidine	path:00450_4	Selenoamino acid metabolism	Metabolism of Other Amino Acids	0.00386225	3	875;60487;10196;	27430;4143;4144;10196;114049;117246;127253;131965;144233;196074;24140;27292;29960;3275;3276;51106;51409;51451;54496;55170;55178;55798;56341;60487;63899;751071;79066;79979;84274;9836;10768;191;23382;875
C	clonidine	path:00590_7	Arachidonic acid metabolism	Lipid Metabolism	0.00536627	2	5743;5742;	5742;5743;5740;10728;80142;9536;6916;27306;5730;10901;873;874
C	clonidine	path:00260_5	Glycine, serine and threonine metabolism	Amino Acid Metabolism	0.00630319	2	29968;875;	132158;189;26227;875;29968;54938;6301;51699;5723;6470;6472;10993;63826
C	clonidine	path:00220_9	Urea cycle and metabolism of amino groups	Amino Acid Metabolism	0.00730881	2	6303;6723;	5009;4017;84171;84695;383;384;4953;6723;95;113451;79814;262;112483;6303
C	clonidine	path:00710_2	Carbon fixation in photosynthetic organisms	Energy Metabolism	0.00730881	2	5230;22934;	226;229;230;7086;8277;84076;22934;6120;2203;8789;7167;729708;5230;5232
C	clonidine	path:00380_10	Tryptophan metabolism	Amino Acid Metabolism	0.00849762	3	8942;60487;10196;	169355;3620;10196;114049;117246;127253;131965;144233;196074;24140;27292;29960;3275;3276;51106;51409;51451;54496;55170;55178;55798;56341;60487;63899;751071;79066;79979;84274;9836;15;4128;4129;1644;125061;130013;23498;8942;8564;6999;847;51166;56267;883;100037417;11185
C	clonidine	path:00750_2	Vitamin B6 metabolism	Metabolism of Cofactors and Vitamins	0.00931947	1	29968;	29968
C	clonidine	path:00220_1	Urea cycle and metabolism of amino groups	Amino Acid Metabolism	0.00952076	2	6303;6723;	1373;5009;445;4017;84171;84695;383;384;4953;6723;435;95;113451;79814;112483;6303
C	clopamide	path:00020_5	Citrate cycle (TCA cycle)	Carbohydrate Metabolism	0.0025452	3	5106;47;3420;	3417;3418;3419;3420;3421;48;50;47;1431;4190;4191;5091;5105;5106
C	clopamide	path:00790_4	Folate biosynthesis	Metabolism of Cofactors and Vitamins	0.0060437	6	251;79665;6597;4521;23064;22907;	2356;10847;10856;10973;1105;11056;1107;1108;11164;122402;131870;1653;1654;1655;1656;1659;1660;1663;1665;1763;1974;2068;2071;22907;23020;23064;23132;23400;23517;254552;25788;283927;317781;440081;4521;51202;51428;54456;54514;546;54606;54617;55308;57062;57089;57634;57696;57697;5965;60625;641;64135;652522;6594;6595;6597;728849;7486;79009;79039;79132;7919;79665;79873;8438;8467;84893;8607;8653;8886;927…
C	clopamide	path:00790_5	Folate biosynthesis	Metabolism of Cofactors and Vitamins	0.00641215	6	251;79665;6597;4521;23064;22907;	10847;10856;10973;1105;11056;1107;1108;11164;122402;131870;1653;1654;1655;1656;1659;1660;1663;1665;1763;1974;2068;2071;22907;23020;23064;23132;23400;23517;254552;25788;283927;317781;440081;4521;51202;51428;54456;54514;546;54606;54617;55308;57062;57089;57634;57696;57697;5965;60625;641;64135;652522;6594;6595;6597;728849;7486;79009;79039;79132;7919;79665;79873;8438;8467;84893;8607;8653;8886;92797;94…
C	clopamide	path:00790_6	Folate biosynthesis	Metabolism of Cofactors and Vitamins	0.00679665	6	251;79665;6597;4521;23064;22907;	10847;10856;10973;1105;11056;1107;1108;11164;122402;131870;1653;1654;1655;1656;1659;1660;1663;1665;1763;1974;2068;2071;22907;23020;23064;23132;23400;23517;254552;25788;283927;317781;440081;4521;51202;51428;54456;54514;546;54606;54617;55308;57062;57089;57634;57696;57697;5965;60625;641;64135;652522;6594;6595;6597;728849;7486;79009;79039;79132;7919;79665;79873;8438;8467;84893;8607;8653;8886;92797;94…
C	clopamide	path:00790_7	Folate biosynthesis	Metabolism of Cofactors and Vitamins	0.00719758	6	251;79665;6597;4521;23064;22907;	10847;10856;10973;1105;11056;1107;1108;11164;122402;131870;1653;1654;1655;1656;1659;1660;1663;1665;1763;1974;2068;2071;22907;23020;23064;23132;23400;23517;254552;25788;283927;317781;440081;4521;51202;51428;54456;54514;546;54606;54617;55308;57062;57089;57634;57696;57697;5965;60625;641;64135;652522;6594;6595;6597;728849;7486;79009;79039;79132;7919;79665;79873;8438;8467;84893;8607;8653;8886;92797;94…
C	cyclopenthiazide	path:00790_4	Folate biosynthesis	Metabolism of Cofactors and Vitamins	0.000580587	8	250;7486;6597;6595;64135;57089;1660;1107;	2356;10847;10856;10973;1105;11056;1107;1108;11164;122402;131870;1653;1654;1655;1656;1659;1660;1663;1665;1763;1974;2068;2071;22907;23020;23064;23132;23400;23517;254552;25788;283927;317781;440081;4521;51202;51428;54456;54514;546;54606;54617;55308;57062;57089;57634;57696;57697;5965;60625;641;64135;652522;6594;6595;6597;728849;7486;79009;79039;79132;7919;79665;79873;8438;8467;84893;8607;8653;8886;927…
C	cyclopenthiazide	path:00790_5	Folate biosynthesis	Metabolism of Cofactors and Vitamins	0.000630519	8	250;7486;6597;6595;64135;57089;1660;1107;	10847;10856;10973;1105;11056;1107;1108;11164;122402;131870;1653;1654;1655;1656;1659;1660;1663;1665;1763;1974;2068;2071;22907;23020;23064;23132;23400;23517;254552;25788;283927;317781;440081;4521;51202;51428;54456;54514;546;54606;54617;55308;57062;57089;57634;57696;57697;5965;60625;641;64135;652522;6594;6595;6597;728849;7486;79009;79039;79132;7919;79665;79873;8438;8467;84893;8607;8653;8886;92797;94…
C	cyclopenthiazide	path:00790_6	Folate biosynthesis	Metabolism of Cofactors and Vitamins	0.00068386	8	250;7486;6597;6595;64135;57089;1660;1107;	10847;10856;10973;1105;11056;1107;1108;11164;122402;131870;1653;1654;1655;1656;1659;1660;1663;1665;1763;1974;2068;2071;22907;23020;23064;23132;23400;23517;254552;25788;283927;317781;440081;4521;51202;51428;54456;54514;546;54606;54617;55308;57062;57089;57634;57696;57697;5965;60625;641;64135;652522;6594;6595;6597;728849;7486;79009;79039;79132;7919;79665;79873;8438;8467;84893;8607;8653;8886;92797;94…
C	cyclopenthiazide	path:00540_3	Lipopolysaccharide biosynthesis	Glycan Biosynthesis and Metabolism	0.000710481	9	123803;7486;6597;6595;64135;57089;1660;1107;79071;	114799;157570;24142;253558;340481;347516;51126;54898;60481;619373;79071;79829;80218;80339;8260;9197;79147;10847;10856;10973;1105;11056;1107;1108;11164;122402;131870;1653;1654;1655;1656;1659;1660;1663;1665;1763;1974;2068;2071;22907;23020;23064;23132;23400;23517;254552;25788;283927;317781;440081;4521;51202;51428;54456;54514;546;54606;54617;55308;57062;57089;57634;57696;57697;5965;60625;641;64135;65…
C	cyclopenthiazide	path:00540_6	Lipopolysaccharide biosynthesis	Glycan Biosynthesis and Metabolism	0.000710481	9	123803;7486;6597;6595;64135;57089;1660;1107;79071;	114799;157570;24142;253558;340481;347516;51126;54898;60481;619373;79071;79829;80218;80339;8260;9197;79147;10847;10856;10973;1105;11056;1107;1108;11164;122402;131870;1653;1654;1655;1656;1659;1660;1663;1665;1763;1974;2068;2071;22907;23020;23064;23132;23400;23517;254552;25788;283927;317781;440081;4521;51202;51428;54456;54514;546;54606;54617;55308;57062;57089;57634;57696;57697;5965;60625;641;64135;65…
C	cyclopenthiazide	path:00790_7	Folate biosynthesis	Metabolism of Cofactors and Vitamins	0.000740778	8	250;7486;6597;6595;64135;57089;1660;1107;	10847;10856;10973;1105;11056;1107;1108;11164;122402;131870;1653;1654;1655;1656;1659;1660;1663;1665;1763;1974;2068;2071;22907;23020;23064;23132;23400;23517;254552;25788;283927;317781;440081;4521;51202;51428;54456;54514;546;54606;54617;55308;57062;57089;57634;57696;57697;5965;60625;641;64135;652522;6594;6595;6597;728849;7486;79009;79039;79132;7919;79665;79873;8438;8467;84893;8607;8653;8886;92797;94…
C	cyclopenthiazide	path:00251_1	Glutamate metabolism	Amino Acid Metabolism	0.00150249	4	8659;2752;2571;18;	7915;18;2746;2747;51557;137362;2805;2806;2875;84706;2729;2730;124454;2058;2571;2572;2752;113451;27165;2744;80834;8659
C	cyclopenthiazide	path:00410_5	beta-Alanine metabolism	Metabolism of Other Amino Acids	0.00298444	3	224;2571;18;	4329;18;2571;2572;217;218;219;223;224;501;51733;1807;84735
C	cyclopenthiazide	path:00410_6	beta-Alanine metabolism	Metabolism of Other Amino Acids	0.00298444	3	224;2571;18;	18;2571;2572;217;218;219;223;224;501;51733;1807;1806;84735
C	cyclopenthiazide	path:00740_3	Riboflavin metabolism	Metabolism of Cofactors and Vitamins	0.00298444	3	8776;81537;64077;	130367;22876;29085;51095;51496;55613;64077;81537;84814;8776;8898;9107;9108
C	cyclopenthiazide	path:00740_4	Riboflavin metabolism	Metabolism of Cofactors and Vitamins	0.00298444	3	8776;81537;64077;	130367;22876;29085;51095;51496;55613;64077;81537;84814;8776;8898;9107;9108
C	cyclopenthiazide	path:00650_6	Butanoate metabolism	Carbohydrate Metabolism	0.003124	2	2571;18;	18;2571;2572;7915
C	cyclopenthiazide	path:00410_3	beta-Alanine metabolism	Metabolism of Other Amino Acids	0.00373342	3	224;2571;18;	26275;23417;4329;18;2571;2572;217;218;219;223;224;501;51733;84735
C	cyclopenthiazide	path:00730_1	Thiamine metabolism	Metabolism of Cofactors and Vitamins	0.00458704	3	8776;81537;64077;	27010;130367;22876;29085;51095;51496;55613;64077;81537;84814;8776;8898;9107;9108;79178
C	cyclopenthiazide	path:00251_3	Glutamate metabolism	Amino Acid Metabolism	0.00486301	4	8659;2752;2571;18;	18;2746;2747;51557;137362;2805;2806;2875;84706;2937;2729;2730;124454;2058;2571;2572;2752;113451;2673;9945;5471;55191;8833;27165;2744;790;80834;8659;1373;5859
C	diazoxide	path:00981_2	Insect hormone biosynthesis	Biosynthesis of Secondary Metabolites	0.00446612	1	79979;	10196;114049;117246;127253;131965;144233;196074;24140;27292;29960;3275;3276;51106;51409;51451;54496;55170;55178;55798;56341;60487;63899;751071;79066;79979;84274;9836
C	diazoxide	path:00440_1	Aminophosphonate metabolism	Metabolism of Other Amino Acids	0.00496144	1	79979;	5833;728294;64850;10196;114049;117246;127253;131965;144233;196074;24140;27292;29960;3275;3276;51106;51409;51451;54496;55170;55178;55798;56341;60487;63899;751071;79066;79979;84274;9836
C	diazoxide	path:00130_5	Ubiquinone and menaquinone biosynthesis	Metabolism of Cofactors and Vitamins	0.0051265	1	79979;	1352;27235;79947;10196;114049;117246;127253;131965;144233;196074;24140;27292;29960;3275;3276;51106;51409;51451;54496;55170;55178;55798;56341;60487;63899;751071;79066;79979;84274;9836;100037417
C	diazoxide	path:00380_8	Tryptophan metabolism	Amino Acid Metabolism	0.0051265	1	79979;	10196;114049;117246;127253;131965;144233;196074;24140;27292;29960;3275;3276;51106;51409;51451;54496;55170;55178;55798;56341;60487;63899;751071;79066;79979;84274;9836;130013;23498;8942;847
C	diazoxide	path:00130_1	Ubiquinone and menaquinone biosynthesis	Metabolism of Cofactors and Vitamins	0.00545656	1	79979;	1352;27235;79947;10196;114049;117246;127253;131965;144233;196074;24140;27292;29960;3275;3276;51106;51409;51451;54496;55170;55178;55798;56341;60487;63899;751071;79066;79979;84274;9836;10229;51004;51805
C	diazoxide	path:00130_2	Ubiquinone and menaquinone biosynthesis	Metabolism of Cofactors and Vitamins	0.00545656	1	79979;	1352;27235;79947;10196;114049;117246;127253;131965;144233;196074;24140;27292;29960;3275;3276;51106;51409;51451;54496;55170;55178;55798;56341;60487;63899;751071;79066;79979;84274;9836;10229;51004;100037417
C	diazoxide	path:00340_10	Histidine metabolism	Amino Acid Metabolism	0.00562156	1	79979;	3034;1644;3067;23438;3035;92675;84735;10196;114049;117246;127253;131965;144233;196074;24140;27292;29960;3275;3276;51106;51409;51451;54496;55170;55178;55798;56341;60487;63899;751071;79066;79979;84274;9836
C	diazoxide	path:00450_4	Selenoamino acid metabolism	Metabolism of Other Amino Acids	0.00562156	1	79979;	27430;4143;4144;10196;114049;117246;127253;131965;144233;196074;24140;27292;29960;3275;3276;51106;51409;51451;54496;55170;55178;55798;56341;60487;63899;751071;79066;79979;84274;9836;10768;191;23382;875
C	diazoxide	path:00440_2	Aminophosphonate metabolism	Metabolism of Other Amino Acids	0.00578654	1	79979;	10390;85465;5833;728294;10196;114049;117246;127253;131965;144233;196074;24140;27292;29960;3275;3276;51106;51409;51451;54496;55170;55178;55798;56341;60487;63899;751071;79066;79979;84274;9836;54675;60496;81490;9791
C	diazoxide	path:00450_3	Selenoamino acid metabolism	Metabolism of Other Amino Acids	0.00578654	1	79979;	27430;4143;4144;4141;92935;10196;114049;117246;127253;131965;144233;196074;24140;27292;29960;3275;3276;51106;51409;51451;54496;55170;55178;55798;56341;60487;63899;751071;79066;79979;84274;9836;10768;191;23382
C	diazoxide	path:00626_3	Naphthalene and anthracene degradation	Xenobiotics Biodegradation and Metabolism	0.00611644	1	79979;	10229;51004;123099;1591;1592;8560;83875;242;247;84188;10196;114049;117246;127253;131965;144233;196074;24140;27292;29960;3275;3276;51106;51409;51451;54496;55170;55178;55798;56341;60487;63899;751071;79066;79979;84274;9836
C	diazoxide	path:00340_3	Histidine metabolism	Amino Acid Metabolism	0.00628136	1	79979;	10229;51004;144193;131669;3034;1644;3067;23438;3035;92675;84735;10196;114049;117246;127253;131965;144233;196074;24140;27292;29960;3275;3276;51106;51409;51451;54496;55170;55178;55798;56341;60487;63899;751071;79066;79979;84274;9836
C	diazoxide	path:00380_10	Tryptophan metabolism	Amino Acid Metabolism	0.00743522	1	79979;	169355;3620;10196;114049;117246;127253;131965;144233;196074;24140;27292;29960;3275;3276;51106;51409;51451;54496;55170;55178;55798;56341;60487;63899;751071;79066;79979;84274;9836;15;4128;4129;1644;125061;130013;23498;8942;8564;6999;847;51166;56267;883;100037417;11185
C	diazoxide	path:00340_4	Histidine metabolism	Amino Acid Metabolism	0.00858807	1	79979;	131669;3034;1644;3067;3176;23438;3035;92675;84735;10196;114049;117246;127253;131965;144233;196074;24140;27292;29960;3275;3276;51106;51409;51451;54496;55170;55178;55798;56341;60487;63899;751071;79066;79979;84274;9836;114799;157570;24142;253558;340481;347516;51126;54898;60481;619373;79071;79829;80218;80339;8260;9197
C	diazoxide	path:00906_1	Carotenoid biosynthesis	Biosynthesis of Secondary Metabolites	0.00908184	1	79979;	123099;1591;1592;8560;10493;11062;150209;22977;23028;341208;54920;56931;58472;64757;79152;79901;84263;9131;92106;9540;9843;9946;10229;51004;83875;1352;27235;79947;10196;114049;117246;127253;131965;144233;196074;24140;27292;29960;3275;3276;51106;51409;51451;54496;55170;55178;55798;56341;60487;63899;751071;79066;79979;84274;9836
C	diazoxide	path:00350_13	Tyrosine metabolism	Amino Acid Metabolism	0.00941092	1	79979;	1638;7299;4128;4129;218;220;221;222;1312;220074;124;125;126;127;128;130;131;5409;1621;1644;7173;100037417;137362;2805;2806;7054;259307;6898;10229;51004;10196;114049;117246;127253;131965;144233;196074;24140;27292;29960;3275;3276;51106;51409;51451;54496;55170;55178;55798;56341;60487;63899;751071;79066;79979;84274;9836
C	diazoxide	path:00340_7	Histidine metabolism	Amino Acid Metabolism	0.00973992	1	79979;	3034;1644;3067;217;218;219;223;224;501;4128;4129;3176;23438;3035;92675;84735;10196;114049;117246;127253;131965;144233;196074;24140;27292;29960;3275;3276;51106;51409;51451;54496;55170;55178;55798;56341;60487;63899;751071;79066;79979;84274;9836;114799;157570;24142;253558;340481;347516;51126;54898;60481;619373;79071;79829;80218;80339;8260;9197
C	digoxin	path:00450_4	Selenoamino acid metabolism	Metabolism of Other Amino Acids	8.35354e-05	10	23382;9836;79979;54496;51451;51409;51106;29960;27292;4144;	27430;4143;4144;10196;114049;117246;127253;131965;144233;196074;24140;27292;29960;3275;3276;51106;51409;51451;54496;55170;55178;55798;56341;60487;63899;751071;79066;79979;84274;9836;10768;191;23382;875
C	digoxin	path:00450_3	Selenoamino acid metabolism	Metabolism of Other Amino Acids	0.000109573	10	23382;9836;79979;54496;51451;51409;51106;29960;27292;4144;	27430;4143;4144;4141;92935;10196;114049;117246;127253;131965;144233;196074;24140;27292;29960;3275;3276;51106;51409;51451;54496;55170;55178;55798;56341;60487;63899;751071;79066;79979;84274;9836;10768;191;23382
C	digoxin	path:00260_2	Glycine, serine and threonine metabolism	Amino Acid Metabolism	0.000116027	8	7403;5927;55818;54583;23210;23135;221037;10765;	100130224;100133760;10765;112399;121642;221037;221120;23030;23081;23135;23210;51780;54583;54681;55239;55693;55818;5927;7403;7404;8242;8284;9682
C	digoxin	path:00904_1	Diterpenoid biosynthesis	Biosynthesis of Secondary Metabolites	0.000116027	8	7403;5927;55818;54583;23210;23135;221037;10765;	100130224;100133760;10765;112399;121642;221037;221120;23030;23081;23135;23210;51780;54583;54681;55239;55693;55818;5927;7403;7404;8242;8284;9682
C	digoxin	path:00981_2	Insect hormone biosynthesis	Biosynthesis of Secondary Metabolites	0.00040713	8	9836;79979;54496;51451;51409;51106;29960;27292;	10196;114049;117246;127253;131965;144233;196074;24140;27292;29960;3275;3276;51106;51409;51451;54496;55170;55178;55798;56341;60487;63899;751071;79066;79979;84274;9836
C	digoxin	path:00440_1	Aminophosphonate metabolism	Metabolism of Other Amino Acids	0.000887148	8	9836;79979;54496;51451;51409;51106;29960;27292;	5833;728294;64850;10196;114049;117246;127253;131965;144233;196074;24140;27292;29960;3275;3276;51106;51409;51451;54496;55170;55178;55798;56341;60487;63899;751071;79066;79979;84274;9836
C	digoxin	path:00130_5	Ubiquinone and menaquinone biosynthesis	Metabolism of Cofactors and Vitamins	0.0011223	8	9836;79979;54496;51451;51409;51106;29960;27292;	1352;27235;79947;10196;114049;117246;127253;131965;144233;196074;24140;27292;29960;3275;3276;51106;51409;51451;54496;55170;55178;55798;56341;60487;63899;751071;79066;79979;84274;9836;100037417
C	digoxin	path:00380_8	Tryptophan metabolism	Amino Acid Metabolism	0.0011223	8	9836;79979;54496;51451;51409;51106;29960;27292;	10196;114049;117246;127253;131965;144233;196074;24140;27292;29960;3275;3276;51106;51409;51451;54496;55170;55178;55798;56341;60487;63899;751071;79066;79979;84274;9836;130013;23498;8942;847
C	digoxin	path:00130_1	Ubiquinone and menaquinone biosynthesis	Metabolism of Cofactors and Vitamins	0.00174046	8	9836;79979;54496;51451;51409;51106;29960;27292;	1352;27235;79947;10196;114049;117246;127253;131965;144233;196074;24140;27292;29960;3275;3276;51106;51409;51451;54496;55170;55178;55798;56341;60487;63899;751071;79066;79979;84274;9836;10229;51004;51805
C	digoxin	path:00130_2	Ubiquinone and menaquinone biosynthesis	Metabolism of Cofactors and Vitamins	0.00174046	8	9836;79979;54496;51451;51409;51106;29960;27292;	1352;27235;79947;10196;114049;117246;127253;131965;144233;196074;24140;27292;29960;3275;3276;51106;51409;51451;54496;55170;55178;55798;56341;60487;63899;751071;79066;79979;84274;9836;10229;51004;100037417
C	digoxin	path:00340_10	Histidine metabolism	Amino Acid Metabolism	0.00213667	8	9836;79979;54496;51451;51409;51106;29960;27292;	3034;1644;3067;23438;3035;92675;84735;10196;114049;117246;127253;131965;144233;196074;24140;27292;29960;3275;3276;51106;51409;51451;54496;55170;55178;55798;56341;60487;63899;751071;79066;79979;84274;9836
C	digoxin	path:00510_5	N-Glycan biosynthesis	Glycan Biosynthesis and Metabolism	0.00236102	4	11320;11282;4245;2530;	2530;4248;4247;4122;4124;4245;11282;11320;25834
C	digoxin	path:00440_2	Aminophosphonate metabolism	Metabolism of Other Amino Acids	0.00260039	8	9836;79979;54496;51451;51409;51106;29960;27292;	10390;85465;5833;728294;10196;114049;117246;127253;131965;144233;196074;24140;27292;29960;3275;3276;51106;51409;51451;54496;55170;55178;55798;56341;60487;63899;751071;79066;79979;84274;9836;54675;60496;81490;9791
C	digoxin	path:00562_5	Inositol phosphate metabolism	Carbohydrate Metabolism	0.00346844	6	8871;8867;8394;200576;55361;3628;	3628;51477;3612;3613;54928;5297;5298;55300;55361;138429;200576;23396;8394;8395;8396;5289;3633;4952;56623;8867;8871;9919
C	digoxin	path:00626_3	Naphthalene and anthracene degradation	Xenobiotics Biodegradation and Metabolism	0.00376076	8	9836;79979;54496;51451;51409;51106;29960;27292;	10229;51004;123099;1591;1592;8560;83875;242;247;84188;10196;114049;117246;127253;131965;144233;196074;24140;27292;29960;3275;3276;51106;51409;51451;54496;55170;55178;55798;56341;60487;63899;751071;79066;79979;84274;9836
C	digoxin	path:00380_10	Tryptophan metabolism	Amino Acid Metabolism	0.00378561	9	8564;9836;79979;54496;51451;51409;51106;29960;27292;	169355;3620;10196;114049;117246;127253;131965;144233;196074;24140;27292;29960;3275;3276;51106;51409;51451;54496;55170;55178;55798;56341;60487;63899;751071;79066;79979;84274;9836;15;4128;4129;1644;125061;130013;23498;8942;8564;6999;847;51166;56267;883;100037417;11185
C	digoxin	path:00340_3	Histidine metabolism	Amino Acid Metabolism	0.00447332	8	9836;79979;54496;51451;51409;51106;29960;27292;	10229;51004;144193;131669;3034;1644;3067;23438;3035;92675;84735;10196;114049;117246;127253;131965;144233;196074;24140;27292;29960;3275;3276;51106;51409;51451;54496;55170;55178;55798;56341;60487;63899;751071;79066;79979;84274;9836
C	digoxin	path:00906_1	Carotenoid biosynthesis	Biosynthesis of Secondary Metabolites	0.00479276	10	9836;79979;54496;51451;51409;51106;29960;27292;9946;54920;	123099;1591;1592;8560;10493;11062;150209;22977;23028;341208;54920;56931;58472;64757;79152;79901;84263;9131;92106;9540;9843;9946;10229;51004;83875;1352;27235;79947;10196;114049;117246;127253;131965;144233;196074;24140;27292;29960;3275;3276;51106;51409;51451;54496;55170;55178;55798;56341;60487;63899;751071;79066;79979;84274;9836
C	digoxin	path:00380_13	Tryptophan metabolism	Amino Acid Metabolism	0.00643702	15	9025;4799;29116;23327;224;9836;79979;54496;51451;51409;51106;29960;27292;1545;1543;	259307;169355;3620;11283;113612;1543;1544;1545;1548;1549;1551;1553;1555;1557;1558;1559;1562;1565;1571;1572;1573;1576;1577;1580;1588;199974;260293;29785;57834;64816;66002;438;10196;114049;117246;127253;131965;144233;196074;24140;27292;29960;3275;3276;51106;51409;51451;54496;55170;55178;55798;56341;60487;63899;751071;79066;79979;84274;9836;15;4128;4129;1644;6999;121278;7166;10352;7453;217;218;219;2…
C	digoxin	path:00271_8	Methionine metabolism	Amino Acid Metabolism	0.00685984	6	1789;23382;4144;4548;1491;2745;	64850;6898;2745;1491;875;4548;4141;92935;23743;635;27430;4143;4144;10768;191;23382;1786;1787;1788;1789;29947;259307;1352;27235;79947
C	digoxin	path:00380_3	Tryptophan metabolism	Amino Acid Metabolism	0.00766892	15	9025;4799;29116;23327;224;9836;79979;54496;51451;51409;51106;29960;27292;1545;1543;	259307;169355;3620;11283;113612;1543;1544;1545;1548;1549;1551;1553;1555;1557;1558;1559;1562;1565;1571;1572;1573;1576;1577;1580;1588;199974;260293;29785;57834;64816;66002;438;10196;114049;117246;127253;131965;144233;196074;24140;27292;29960;3275;3276;51106;51409;51451;54496;55170;55178;55798;56341;60487;63899;751071;79066;79979;84274;9836;15;4128;4129;1644;125061;8942;6999;121278;7166;10352;7453;2…
C	digoxin	path:00510_2	N-Glycan biosynthesis	Glycan Biosynthesis and Metabolism	0.00781164	4	11320;11282;6480;2530;	2530;2683;8703;8704;9334;6480;84620;4248;4247;11282;11320;25834
C	digoxin	path:00340_7	Histidine metabolism	Amino Acid Metabolism	0.00797055	10	9197;9836;79979;54496;51451;51409;51106;29960;27292;224;	3034;1644;3067;217;218;219;223;224;501;4128;4129;3176;23438;3035;92675;84735;10196;114049;117246;127253;131965;144233;196074;24140;27292;29960;3275;3276;51106;51409;51451;54496;55170;55178;55798;56341;60487;63899;751071;79066;79979;84274;9836;114799;157570;24142;253558;340481;347516;51126;54898;60481;619373;79071;79829;80218;80339;8260;9197
C	digoxin	path:00271_7	Methionine metabolism	Amino Acid Metabolism	0.00839343	6	1789;23382;4144;4548;2745;262;	64850;6898;262;2745;875;4548;4141;92935;123263;23743;635;27430;4143;4144;10768;191;23382;1786;1787;1788;1789;29947;259307;1352;27235;79947
C	dihydroergocristine	path:00230_4	Purine metabolism	Nucleotide Metabolism	1.23473e-06	3	5198;2618;5471;	5471;2618;5198
C	dihydroergocristine	path:00230_6	Purine metabolism	Nucleotide Metabolism	0.000115534	2	5198;2618;	2618;5198
C	dihydroergocristine	path:00271_8	Methionine metabolism	Amino Acid Metabolism	0.000139126	4	4144;4141;875;1491;	64850;6898;2745;1491;875;4548;4141;92935;23743;635;27430;4143;4144;10768;191;23382;1786;1787;1788;1789;29947;259307;1352;27235;79947
C	dihydroergocristine	path:00271_2	Methionine metabolism	Amino Acid Metabolism	0.00025277	3	4144;4141;58478;	64850;6898;58478;4548;4141;92935;23743;635;27430;4143;4144;259307
C	dihydroergocristine	path:00230_5	Purine metabolism	Nucleotide Metabolism	0.000344132	2	10606;2618;	2618;158;10606
C	dihydroergocristine	path:00271_9	Methionine metabolism	Amino Acid Metabolism	0.00142242	3	4144;4141;6723;	64850;6898;6723;262;4548;4141;92935;23743;635;27430;4143;4144;10768;191;23382;1786;1787;1788;1789;29947;259307
C	dihydroergocristine	path:00220_8	Urea cycle and metabolism of amino groups	Amino Acid Metabolism	0.00234114	2	6303;6723;	4953;6723;79814;6611;262;112483;6303
C	dihydroergocristine	path:00271_7	Methionine metabolism	Amino Acid Metabolism	0.00267252	3	4144;4141;875;	64850;6898;262;2745;875;4548;4141;92935;123263;23743;635;27430;4143;4144;10768;191;23382;1786;1787;1788;1789;29947;259307;1352;27235;79947
C	dihydroergocristine	path:00260_8	Glycine, serine and threonine metabolism	Amino Acid Metabolism	0.00298286	3	29968;1491;875;	189;875;1491;23761;2628;123283;6897;80222;29968;51268;1757;54938;6301;51699;5723;6470;6472;1610;211;212;23464;10993;64902;2731;275;27232;63826
C	dihydroergocristine	path:00230_3	Purine metabolism	Nucleotide Metabolism	0.00309938	2	2618;5471;	221823;5631;5634;5471;2618;11164;53343;7226
C	dihydroergocristine	path:00230_17	Purine metabolism	Nucleotide Metabolism	0.00309938	2	2618;5471;	221823;5631;5634;5471;2618;11164;53343;7226
C	dihydroergocristine	path:00450_5	Selenoamino acid metabolism	Metabolism of Other Amino Acids	0.00491082	2	1491;875;	22928;22929;51540;875;1491;124975;2678;2686;2687;92086
C	dihydroergocristine	path:00450_4	Selenoamino acid metabolism	Metabolism of Other Amino Acids	0.0057739	3	875;60487;4144;	27430;4143;4144;10196;114049;117246;127253;131965;144233;196074;24140;27292;29960;3275;3276;51106;51409;51451;54496;55170;55178;55798;56341;60487;63899;751071;79066;79979;84274;9836;10768;191;23382;875
C	dihydroergocristine	path:00450_3	Selenoamino acid metabolism	Metabolism of Other Amino Acids	0.00626559	3	60487;4141;4144;	27430;4143;4144;4141;92935;10196;114049;117246;127253;131965;144233;196074;24140;27292;29960;3275;3276;51106;51409;51451;54496;55170;55178;55798;56341;60487;63899;751071;79066;79979;84274;9836;10768;191;23382
C	dihydroergocristine	path:00240_2	Pyrimidine metabolism	Nucleotide Metabolism	0.00631935	5	7374;7371;1503;4830;9533;	7372;87178;10622;11128;171568;25885;30834;51082;51728;5430;5431;5432;5433;5434;5435;5436;5437;5438;5439;5440;5441;5442;55703;64425;661;84172;84265;9533;10201;29922;4830;4831;4832;4833;50808;129607;51727;1503;56474;377841;953;956;124583;955;957;9583;139596;54963;7371;83549;115024;22978;30833;4907;51251;56953;84618;93034;151531;7378;7374;1806;403314;57379;978;50484;6240;6241;10514;10721;11044;11201…
C	dihydroergocristine	path:00260_5	Glycine, serine and threonine metabolism	Amino Acid Metabolism	0.00833285	2	29968;875;	132158;189;26227;875;29968;54938;6301;51699;5723;6470;6472;10993;63826
C	dihydroergocristine	path:00020_5	Citrate cycle (TCA cycle)	Carbohydrate Metabolism	0.00965306	2	5106;3419;	3417;3418;3419;3420;3421;48;50;47;1431;4190;4191;5091;5105;5106
C	dihydroergocristine	path:00220_9	Urea cycle and metabolism of amino groups	Amino Acid Metabolism	0.00965306	2	6303;6723;	5009;4017;84171;84695;383;384;4953;6723;95;113451;79814;262;112483;6303
C	dihydroergocristine	path:00710_2	Carbon fixation in photosynthetic organisms	Energy Metabolism	0.00965306	2	22934;8277;	226;229;230;7086;8277;84076;22934;6120;2203;8789;7167;729708;5230;5232
C	diltiazem	path:00130_4	Ubiquinone and menaquinone biosynthesis	Metabolism of Cofactors and Vitamins	7.04667e-05	8	51079;4728;4723;4722;4714;374291;79979;27292;	10196;114049;117246;127253;131965;144233;196074;24140;27292;29960;3275;3276;51106;51409;51451;54496;55170;55178;55798;56341;60487;63899;751071;79066;79979;84274;9836;10229;51004;126328;374291;4535;4536;4537;4538;4539;4540;4541;4694;4695;4696;4697;4698;4700;4701;4702;4704;4705;4706;4707;4708;4709;4710;4711;4712;4713;4714;4715;4716;4717;4718;4719;4720;4722;4723;4724;4725;4726;4728;4729;4731;51079;5…
C	diltiazem	path:00240_7	Pyrimidine metabolism	Nucleotide Metabolism	0.00227311	7	4938;6240;9533;5439;5435;5434;51728;	87178;10622;11128;171568;25885;30834;51082;51728;5430;5431;5432;5433;5434;5435;5436;5437;5438;5439;5440;5441;5442;55703;64425;661;84172;84265;9533;10201;29922;4830;4831;4832;4833;50808;129607;51727;1503;56474;377841;953;956;124583;955;957;9583;139596;54963;7371;83549;115024;22978;30833;4907;51251;56953;84618;93034;10587;7296;50484;6240;6241;10514;10721;11044;11201;11232;27343;27434;353497;51426;5…
C	diltiazem	path:00230_12	Purine metabolism	Nucleotide Metabolism	0.00242757	9	51292;204;6240;4938;9533;5439;5435;5434;51728;	158;471;87178;10846;27115;50940;5136;5137;5138;5139;5140;5141;5142;5143;5144;5147;5148;5149;5150;5151;5152;5153;8622;8654;107;108;109;111;112;113;114;115;196883;55811;10622;11128;171568;25885;30834;51082;51728;5430;5431;5432;5433;5434;5435;5436;5437;5438;5439;5440;5441;5442;55703;64425;661;84172;84265;9533;10514;10721;11044;11201;11232;27343;27434;353497;51426;54107;5422;5423;5424;5425;5426;5427;…
C	diltiazem	path:00230_13	Purine metabolism	Nucleotide Metabolism	0.00242757	9	51292;204;6240;4938;9533;5439;5435;5434;51728;	158;471;87178;10846;27115;50940;5136;5137;5138;5139;5140;5141;5142;5143;5144;5147;5148;5149;5150;5151;5152;5153;8622;8654;107;108;109;111;112;113;114;115;196883;55811;10622;11128;171568;25885;30834;51082;51728;5430;5431;5432;5433;5434;5435;5436;5437;5438;5439;5440;5441;5442;55703;64425;661;84172;84265;9533;10514;10721;11044;11201;11232;27343;27434;353497;51426;54107;5422;5423;5424;5425;5426;5427;…
C	diltiazem	path:00230_8	Purine metabolism	Nucleotide Metabolism	0.00286562	9	51292;204;6240;4938;9533;5439;5435;5434;51728;	471;158;87178;10846;27115;50940;5136;5137;5138;5139;5140;5141;5142;5143;5144;5147;5148;5149;5150;5151;5152;5153;8622;8654;107;108;109;111;112;113;114;115;196883;55811;10622;11128;171568;25885;30834;51082;51728;5430;5431;5432;5433;5434;5435;5436;5437;5438;5439;5440;5441;5442;55703;64425;661;84172;84265;9533;10514;10721;11044;11201;11232;27343;27434;353497;51426;54107;5422;5423;5424;5425;5426;5427;…
C	diltiazem	path:00230_7	Purine metabolism	Nucleotide Metabolism	0.0033141	8	51292;204;6240;9533;5439;5435;5434;51728;	471;158;10606;87178;10846;27115;50940;5136;5137;5138;5139;5140;5141;5142;5143;5144;5147;5148;5149;5150;5151;5152;5153;8622;8654;107;108;109;111;112;113;114;115;196883;55811;10622;11128;171568;25885;30834;51082;51728;5430;5431;5432;5433;5434;5435;5436;5437;5438;5439;5440;5441;5442;55703;64425;661;84172;84265;9533;377841;953;956;29028;954;10201;29922;4830;4831;4832;4833;50484;6240;6241;122481;15806…
C	diltiazem	path:00240_2	Pyrimidine metabolism	Nucleotide Metabolism	0.00331428	7	4938;6240;9533;5439;5435;5434;51728;	7372;87178;10622;11128;171568;25885;30834;51082;51728;5430;5431;5432;5433;5434;5435;5436;5437;5438;5439;5440;5441;5442;55703;64425;661;84172;84265;9533;10201;29922;4830;4831;4832;4833;50808;129607;51727;1503;56474;377841;953;956;124583;955;957;9583;139596;54963;7371;83549;115024;22978;30833;4907;51251;56953;84618;93034;151531;7378;7374;1806;403314;57379;978;50484;6240;6241;10514;10721;11044;11201…
C	diltiazem	path:00053_13	Ascorbate and aldarate metabolism	Carbohydrate Metabolism	0.00456859	2	224;219;	217;218;219;223;224;501
C	diltiazem	path:00631_1	1,2-Dichloroethane degradation	Fluorene degradation	0.00456859	2	224;219;	217;218;219;223;224;501
C	diltiazem	path:00053_12	Ascorbate and aldarate metabolism	Carbohydrate Metabolism	0.00632052	2	224;219;	55586;217;218;219;223;224;501
C	diltiazem	path:00532_4	Chondroitin sulfate biosynthesis	Glycan Biosynthesis and Metabolism	0.00632052	2	55790;55454;	55454;55790;135152;26229;27087;11285;126792
C	diltiazem	path:00310_5	Lysine degradation	Amino Acid Metabolism	0.00832803	2	224;219;	8424;223;55217;217;218;219;224;501
C	diltiazem	path:00410_4	beta-Alanine metabolism	Metabolism of Other Amino Acids	0.00832803	2	224;219;	6611;6723;223;217;218;219;224;501
C	diltiazem	path:00640_7	Propanoate metabolism	Carbohydrate Metabolism	0.00832803	2	224;219;	4329;18;217;218;219;223;224;501
C	diltiazem	path:00271_8	Methionine metabolism	Amino Acid Metabolism	0.00976868	3	4144;1491;2745;	64850;6898;2745;1491;875;4548;4141;92935;23743;635;27430;4143;4144;10768;191;23382;1786;1787;1788;1789;29947;259307;1352;27235;79947
C	diltiazem	path:00740_1	Riboflavin metabolism	Metabolism of Cofactors and Vitamins	0.00976868	3	80308;8776;81537;	130367;22876;29085;51095;51496;55613;64077;81537;84814;8776;8898;9107;9108;5167;5169;390928;51205;52;53;54;55;92370;93650;55312;80308
C	disopyramide	path:00740_3	Riboflavin metabolism	Metabolism of Cofactors and Vitamins	0.00118611	2	8776;81537;	130367;22876;29085;51095;51496;55613;64077;81537;84814;8776;8898;9107;9108
C	disopyramide	path:00740_4	Riboflavin metabolism	Metabolism of Cofactors and Vitamins	0.00118611	2	8776;81537;	130367;22876;29085;51095;51496;55613;64077;81537;84814;8776;8898;9107;9108
C	disopyramide	path:00730_1	Thiamine metabolism	Metabolism of Cofactors and Vitamins	0.00158844	2	8776;81537;	27010;130367;22876;29085;51095;51496;55613;64077;81537;84814;8776;8898;9107;9108;79178
C	disopyramide	path:00600_1	Sphingolipid metabolism	Lipid Metabolism	0.00194416	3	10558;8776;81537;	166929;259230;130367;22876;29085;51095;51496;55613;64077;81537;84814;8776;8898;9107;9108;125981;340485;427;55331;56624;123099;1591;1592;8560;339221;55512;55627;6609;6610;54675;60496;81490;9791;64781;64748;79948;8611;8612;8613;9890;10558;55304;9517;2531;7368;2629;57704;7357;56848;8877;8879;2581;123803;22933;23408;23409;23410;23411;27163;51547;55350;8875
C	disopyramide	path:00740_2	Riboflavin metabolism	Metabolism of Cofactors and Vitamins	0.00343186	2	8776;81537;	130367;22876;29085;51095;51496;55613;64077;81537;84814;8776;8898;9107;9108;390928;51205;52;53;54;55;92370;93650;55312
C	disopyramide	path:00740_1	Riboflavin metabolism	Metabolism of Cofactors and Vitamins	0.00442255	2	8776;81537;	130367;22876;29085;51095;51496;55613;64077;81537;84814;8776;8898;9107;9108;5167;5169;390928;51205;52;53;54;55;92370;93650;55312;80308
C	disopyramide	path:00530_5	Aminosugars metabolism	Carbohydrate Metabolism	0.00633051	2	8776;81537;	10020;10924;133121;222236;27293;51095;5511;55775;54187;80896;55907;140838;130367;22876;29085;51496;55613;64077;81537;84814;8776;8898;9107;9108;5973;1727;51167;51700;51706;606495
C	dobutamine	path:00450_2	Selenoamino acid metabolism	Metabolism of Other Amino Acids	0.00661114	1	1491;	22928;22929;51540;1491
C	dopamine	path:00860_14	Porphyrin and chlorophyll metabolism	Metabolism of Cofactors and Vitamins	0.00111834	1	3162;	2990;9365;3162;3163;644;645;10720;10941;133688;167127;54490;54575;54576;54577;54578;54579;54600;54657;54658;54659;574537;7363;7364;7365;7366;7367;79799
C	dopamine	path:00860_6	Porphyrin and chlorophyll metabolism	Metabolism of Cofactors and Vitamins	0.00115976	1	3162;	1356;2495;94033;3162;3163;644;645;10720;10941;133688;167127;54490;54575;54576;54577;54578;54579;54600;54657;54658;54659;574537;7363;7364;7365;7366;7367;79799
C	enalapril	path:00650_10	Butanoate metabolism	Carbohydrate Metabolism	0.000372779	1	3157;	3155;54511;3157;3158;38;39;5160;5161;5162
C	enalapril	path:00072_1	Synthesis and degradation of ketone bodies	Lipid Metabolism	0.000414199	1	3157;	3157;3158;3155;54511;38;39;56898;622;5019;64064
C	enalapril	path:00650_7	Butanoate metabolism	Carbohydrate Metabolism	0.000745558	1	3157;	56898;622;5019;64064;65985;3155;54511;3157;3158;38;39;1962;3028;3033;3295;5160;5161;5162
C	enalapril	path:00280_2	Valine, leucine and isoleucine degradation	Amino Acid Metabolism	0.000786978	1	3157;	38;39;3157;3158;5019;64064;3155;54511;549;56922;64087;10449;30;3032;1962;3028;3033;3295;4329
C	enalapril	path:00280_5	Valine, leucine and isoleucine degradation	Amino Acid Metabolism	0.000786978	1	3157;	38;39;3157;3158;5019;64064;3155;54511;549;10449;30;3032;1962;3028;3033;3295;5095;5096;4329
C	enalapril	path:00280_3	Valine, leucine and isoleucine degradation	Amino Acid Metabolism	0.000828397	1	3157;	3157;3158;3155;54511;549;56922;64087;1892;1962;3030;3712;10449;30;3032;3028;3033;3295;4329;26275;34
C	enalapril	path:00650_2	Butanoate metabolism	Carbohydrate Metabolism	0.000869817	1	3157;	217;218;219;223;224;501;56898;622;5019;64064;65985;3155;54511;3157;3158;38;39;1962;3028;3033;3295
C	enalapril	path:00280_8	Valine, leucine and isoleucine degradation	Amino Acid Metabolism	0.00107692	1	3157;	38;39;3157;3158;3155;54511;10449;30;3032;1962;3028;3033;3295;84693;5095;5096;316;217;218;219;223;224;501;4329;18;11112
C	enalapril	path:00280_6	Valine, leucine and isoleucine degradation	Amino Acid Metabolism	0.00115976	1	3157;	38;39;3157;3158;3155;54511;56922;64087;1892;1962;3030;10449;30;3032;3028;3033;3295;316;217;218;219;223;224;501;4329;18;11112;26275
C	enalapril	path:00650_5	Butanoate metabolism	Carbohydrate Metabolism	0.00190531	1	3157;	5019;64064;65985;3157;3158;38;39;1962;3028;3033;3295;114799;157570;24142;253558;340481;347516;51126;54898;60481;619373;79071;79829;80218;80339;8260;9197;116236;126767;13;2098;221955;3340;51365;51400;57552;64579;747;80821;8228;8509;9348;9588;1892;3030;35
C	enalapril	path:00650_3	Butanoate metabolism	Carbohydrate Metabolism	0.00194673	1	3157;	56898;622;5019;64064;65985;3155;54511;3157;3158;38;39;1962;3028;3033;3295;114799;157570;24142;253558;340481;347516;51126;54898;60481;619373;79071;79829;80218;80339;8260;9197;116236;126767;13;2098;221955;3340;51365;51400;57552;64579;747;80821;8228;8509;9348;9588
C	enalapril	path:00650_4	Butanoate metabolism	Carbohydrate Metabolism	0.00202957	1	3157;	56898;622;5019;64064;65985;3155;54511;3157;3158;38;39;1962;3028;3033;3295;114799;157570;24142;253558;340481;347516;51126;54898;60481;619373;79071;79829;80218;80339;8260;9197;116236;126767;13;2098;221955;3340;51365;51400;57552;64579;747;80821;8228;8509;9348;9588;1892;3030
C	enilconazole	path:00361_2	gamma-Hexachlorocyclohexane degradation	Xenobiotics Biodegradation and Metabolism	5.33272e-07	3	1545;1592;9249;	10229;51004;10170;10202;10901;115817;147015;201140;207063;25979;317749;51635;79758;9249;248;249;250;251;390928;51205;52;53;54;55;92370;93650;5444;5445;5446;123099;1591;1592;8560;11283;113612;1543;1544;1545;1548;1549;1551;1553;1555;1557;1558;1559;1562;1565;1571;1572;1573;1576;1577;1580;1588;199974;260293;29785;57834;64816;66002
C	enilconazole	path:00626_2	Naphthalene and anthracene degradation	Xenobiotics Biodegradation and Metabolism	1.36571e-05	2	9249;1592;	10229;51004;123099;1591;1592;8560;83875;10170;10202;10901;115817;147015;201140;207063;25979;317749;51635;79758;9249;84188
C	enilconazole	path:00903_3	Limonene and pinene degradation	Biosynthesis of Secondary Metabolites	5.04058e-05	2	1592;9249;	10170;10202;10901;115817;147015;201140;207063;25979;317749;51635;79758;9249;201562;1892;1962;3030;10999;11000;11001;132949;376497;80221;84188;123099;1591;1592;8560;728294;217;218;219;223;224;501;10229;51004;1557;1559
C	enilconazole	path:00903_1	Limonene and pinene degradation	Biosynthesis of Secondary Metabolites	5.87705e-05	2	1592;9249;	10170;10202;10901;115817;147015;201140;207063;25979;317749;51635;79758;9249;201562;10434;127018;26027;54764;55432;114799;157570;24142;253558;340481;347516;51126;54898;60481;619373;79071;79829;80218;80339;8260;9197;1892;1962;3030;123099;1591;1592;8560
C	enilconazole	path:00903_2	Limonene and pinene degradation	Biosynthesis of Secondary Metabolites	6.7773e-05	2	1592;9249;	10170;10202;10901;115817;147015;201140;207063;25979;317749;51635;79758;9249;201562;114799;157570;24142;253558;340481;347516;51126;54898;60481;619373;79071;79829;80218;80339;8260;9197;1892;1962;3030;10999;11000;11001;132949;376497;80221;123099;1591;1592;8560;10229;51004
C	enilconazole	path:00627_5	1,4-Dichlorobenzene degradation	Xenobiotics Biodegradation and Metabolism	0.00115932	1	1592;	123099;1591;1592;8560
C	enilconazole	path:00627_2	1,4-Dichlorobenzene degradation	Xenobiotics Biodegradation and Metabolism	0.00144898	1	1592;	134147;123099;1591;1592;8560
C	enilconazole	path:00940_1	Phenylpropanoid biosynthesis	Biosynthesis of Secondary Metabolites	0.00144898	1	1592;	123099;1591;1592;8560;100037417
C	enilconazole	path:00940_4	Phenylpropanoid biosynthesis	Biosynthesis of Secondary Metabolites	0.00144898	1	1592;	123099;1591;1592;8560;100037417
C	enilconazole	path:00906_2	Carotenoid biosynthesis	Biosynthesis of Secondary Metabolites	0.00173855	1	1592;	123099;1591;1592;8560;10229;51004
C	enilconazole	path:00626_5	Naphthalene and anthracene degradation	Xenobiotics Biodegradation and Metabolism	0.0023175	1	1592;	10229;51004;123099;1591;1592;8560;83875;84188
C	enilconazole	path:00650_10	Butanoate metabolism	Carbohydrate Metabolism	0.00260686	1	3157;	3155;54511;3157;3158;38;39;5160;5161;5162
C	enilconazole	path:00053_9	Ascorbate and aldarate metabolism	Carbohydrate Metabolism	0.00289615	1	1592;	217;218;219;223;224;501;123099;1591;1592;8560
C	enilconazole	path:00072_1	Synthesis and degradation of ketone bodies	Lipid Metabolism	0.00289615	1	3157;	3157;3158;3155;54511;38;39;56898;622;5019;64064
C	enilconazole	path:00626_1	Naphthalene and anthracene degradation	Xenobiotics Biodegradation and Metabolism	0.00289615	1	1592;	10229;51004;123099;1591;1592;8560;83875;242;247;84188
C	enilconazole	path:00905_1	Brassinosteroid biosynthesis	Biosynthesis of Secondary Metabolites	0.00289615	1	1592;	27034;28976;36;37;123099;1591;1592;8560;10229;51004
C	enilconazole	path:00940_2	Phenylpropanoid biosynthesis	Biosynthesis of Secondary Metabolites	0.00318537	1	1592;	123099;1591;1592;8560;100037417;137902;4025;4353;7837;8288;9588
C	enilconazole	path:00650_7	Butanoate metabolism	Carbohydrate Metabolism	0.00520789	1	3157;	56898;622;5019;64064;65985;3155;54511;3157;3158;38;39;1962;3028;3033;3295;5160;5161;5162
C	enilconazole	path:00280_2	Valine, leucine and isoleucine degradation	Amino Acid Metabolism	0.00549654	1	3157;	38;39;3157;3158;5019;64064;3155;54511;549;56922;64087;10449;30;3032;1962;3028;3033;3295;4329
C	enilconazole	path:00280_5	Valine, leucine and isoleucine degradation	Amino Acid Metabolism	0.00549654	1	3157;	38;39;3157;3158;5019;64064;3155;54511;549;10449;30;3032;1962;3028;3033;3295;5095;5096;4329
C	enilconazole	path:00624_2	1- and 2-Methylnaphthalene degradation	Xenobiotics Biodegradation and Metabolism	0.00549654	1	9249;	100037417;84188;201562;10170;10202;10901;115817;147015;201140;207063;25979;317749;51635;79758;9249;27034;28976;36;37
C	enilconazole	path:00053_3	Ascorbate and aldarate metabolism	Carbohydrate Metabolism	0.00578511	1	1592;	116236;126767;13;2098;221955;3340;51365;51400;57552;64579;747;80821;8228;8509;9348;9588;123099;1591;1592;8560
C	enilconazole	path:00280_3	Valine, leucine and isoleucine degradation	Amino Acid Metabolism	0.00578511	1	3157;	3157;3158;3155;54511;549;56922;64087;1892;1962;3030;3712;10449;30;3032;3028;3033;3295;4329;26275;34
C	enilconazole	path:00650_2	Butanoate metabolism	Carbohydrate Metabolism	0.00607361	1	3157;	217;218;219;223;224;501;56898;622;5019;64064;65985;3155;54511;3157;3158;38;39;1962;3028;3033;3295
C	enilconazole	path:00562_5	Inositol phosphate metabolism	Carbohydrate Metabolism	0.00636204	1	8394;	3628;51477;3612;3613;54928;5297;5298;55300;55361;138429;200576;23396;8394;8395;8396;5289;3633;4952;56623;8867;8871;9919
C	enilconazole	path:00280_8	Valine, leucine and isoleucine degradation	Amino Acid Metabolism	0.00751504	1	3157;	38;39;3157;3158;3155;54511;10449;30;3032;1962;3028;3033;3295;84693;5095;5096;316;217;218;219;223;224;501;4329;18;11112
C	enilconazole	path:00280_6	Valine, leucine and isoleucine degradation	Amino Acid Metabolism	0.00809111	1	3157;	38;39;3157;3158;3155;54511;56922;64087;1892;1962;3030;10449;30;3032;3028;3033;3295;316;217;218;219;223;224;501;4329;18;11112;26275
C	enilconazole	path:00363_1	Bisphenol A degradation	Xenobiotics Biodegradation and Metabolism	0.00837903	1	9249;	285362;10229;51004;112724;130752;145226;157506;50700;51109;51144;57016;57665;5959;80270;84869;8608;93517;10170;10202;10901;115817;147015;201140;207063;25979;317749;51635;79758;9249
C	enilconazole	path:00232_1	Caffeine metabolism	Biosynthesis of Secondary Metabolites	0.00895467	1	1545;	11283;113612;1543;1544;1545;1548;1549;1551;1553;1555;1557;1558;1559;1562;1565;1571;1572;1573;1576;1577;1580;1588;199974;260293;29785;57834;64816;66002;7498;10;9
C	enilconazole	path:00232_2	Caffeine metabolism	Biosynthesis of Secondary Metabolites	0.00895467	1	1545;	11283;113612;1543;1544;1545;1548;1549;1551;1553;1555;1557;1558;1559;1562;1565;1571;1572;1573;1576;1577;1580;1588;199974;260293;29785;57834;64816;66002;7498;10;9
C	enilconazole	path:00363_2	Bisphenol A degradation	Xenobiotics Biodegradation and Metabolism	0.00924238	1	9249;	285362;10229;51004;5444;5445;5446;112724;130752;145226;157506;50700;51109;51144;57016;57665;5959;80270;84869;8608;93517;10170;10202;10901;115817;147015;201140;207063;25979;317749;51635;79758;9249
C	etacrynic acid	path:00860_6	Porphyrin and chlorophyll metabolism	Metabolism of Cofactors and Vitamins	2.21342e-08	6	54659;54658;54600;54578;3162;2495;	1356;2495;94033;3162;3163;644;645;10720;10941;133688;167127;54490;54575;54576;54577;54578;54579;54600;54657;54658;54659;574537;7363;7364;7365;7366;7367;79799
C	etacrynic acid	path:00860_14	Porphyrin and chlorophyll metabolism	Metabolism of Cofactors and Vitamins	7.60139e-07	5	54659;54658;54600;54578;3162;	2990;9365;3162;3163;644;645;10720;10941;133688;167127;54490;54575;54576;54577;54578;54579;54600;54657;54658;54659;574537;7363;7364;7365;7366;7367;79799
C	etacrynic acid	path:00980_1	Metabolism of xenobiotics by cytochrome P450	Fluorene degradation	1.43946e-06	7	8644;1646;1645;54659;54658;54600;54578;	11283;113612;1543;1544;1545;1548;1549;1551;1553;1555;1557;1558;1559;1562;1565;1571;1572;1573;1576;1577;1580;1588;199974;260293;29785;57834;64816;66002;119391;221357;2938;2939;2940;2941;2944;2946;2947;2948;2949;2950;2952;2953;2954;373156;4257;4258;4259;9446;10720;10941;133688;167127;54490;54575;54576;54577;54578;54579;54600;54657;54658;54659;574537;7363;7364;7365;7366;7367;79799;218;220;221;222;12…
C	etacrynic acid	path:00500_2	Starch and sucrose metabolism	Carbohydrate Metabolism	1.34957e-05	4	54659;54658;54600;54578;	80146;7358;10720;10941;133688;167127;54490;54575;54576;54577;54578;54579;54600;54657;54658;54659;574537;7363;7364;7365;7366;7367;79799
C	etacrynic acid	path:00500_5	Starch and sucrose metabolism	Carbohydrate Metabolism	1.34957e-05	4	54659;54658;54600;54578;	80146;7358;10720;10941;133688;167127;54490;54575;54576;54577;54578;54579;54600;54657;54658;54659;574537;7363;7364;7365;7366;7367;79799
C	etacrynic acid	path:00040_1	Pentose and glucuronate interconversions	Carbohydrate Metabolism	1.61135e-05	4	54659;54658;54600;54578;	2990;9365;51084;10720;10941;133688;167127;54490;54575;54576;54577;54578;54579;54600;54657;54658;54659;574537;7363;7364;7365;7366;7367;79799
C	etacrynic acid	path:00040_5	Pentose and glucuronate interconversions	Carbohydrate Metabolism	1.90865e-05	4	54659;54658;54600;54578;	2990;9365;7360;10720;10941;133688;167127;54490;54575;54576;54577;54578;54579;54600;54657;54658;54659;574537;7363;7364;7365;7366;7367;79799;7358
C	etacrynic acid	path:00500_4	Starch and sucrose metabolism	Carbohydrate Metabolism	4.03221e-05	4	54659;54658;54600;54578;	80146;5167;5169;7358;7360;10720;10941;133688;167127;54490;54575;54576;54577;54578;54579;54600;54657;54658;54659;574537;7363;7364;7365;7366;7367;79799;2990;9365;2997;2998
C	etacrynic acid	path:00150_1	Androgen and estrogen metabolism	Lipid Metabolism	5.33826e-05	6	8644;24140;54659;54658;54600;54578;	10720;10941;133688;167127;54490;54575;54576;54577;54578;54579;54600;54657;54658;54659;574537;7363;7364;7365;7366;7367;79799;10196;114049;117246;127253;131965;144233;196074;24140;27292;29960;3275;3276;51106;51409;51451;54496;55170;55178;55798;56341;60487;63899;751071;79066;79979;84274;9836;10229;51004;3292;3294;51144;51170;51478;7923;8630;6783;414;415;6718;6715;6716;79644;11283;113612;1543;1544;15…
C	etacrynic acid	path:00230_4	Purine metabolism	Nucleotide Metabolism	0.000123926	2	5198;5471;	5471;2618;5198
C	etacrynic acid	path:00150_2	Androgen and estrogen metabolism	Lipid Metabolism	0.000143459	5	8644;54659;54658;54600;54578;	10720;10941;133688;167127;54490;54575;54576;54577;54578;54579;54600;54657;54658;54659;574537;7363;7364;7365;7366;7367;79799;10229;51004;3292;3294;51144;51170;51478;7923;8630;6783;414;415;6718;6715;6716;79644;11283;113612;1543;1544;1545;1548;1549;1551;1553;1555;1557;1558;1559;1562;1565;1571;1572;1573;1576;1577;1580;1588;199974;260293;29785;57834;64816;66002;3293;8644;1109;3290;3291;1584;1585;3283;…
C	etacrynic acid	path:00251_2	Glutamate metabolism	Amino Acid Metabolism	0.000372359	3	2936;2730;2729;	2746;2747;51557;137362;2805;2806;2875;84706;2937;2729;2730;124454;2058;2571;2572;2752;113451;27165;2744;80834;8659;2936
C	etacrynic acid	path:00530_7	Aminosugars metabolism	Carbohydrate Metabolism	0.000690691	3	3099;6675;10724;	10007;132789;10724;3073;3074;10020;6675;5238;51005;64841;55577;5973;1118;27159;2475;2645;3098;3099;3101;80201;10855;1486;57462;60495;80162;2673;9945
C	etacrynic acid	path:00251_4	Glutamate metabolism	Amino Acid Metabolism	0.000854707	3	5471;2730;2729;	2746;2747;51557;137362;2805;2806;2875;84706;2729;2730;124454;2058;2571;2572;2752;113451;2673;9945;5471;55191;8833;27165;2744;64841;790;80834;8659;1373;5859
C	etacrynic acid	path:00251_3	Glutamate metabolism	Amino Acid Metabolism	0.000945194	3	5471;2730;2729;	18;2746;2747;51557;137362;2805;2806;2875;84706;2937;2729;2730;124454;2058;2571;2572;2752;113451;2673;9945;5471;55191;8833;27165;2744;790;80834;8659;1373;5859
C	etacrynic acid	path:00230_3	Purine metabolism	Nucleotide Metabolism	0.00113229	2	5471;5631;	221823;5631;5634;5471;2618;11164;53343;7226
C	etacrynic acid	path:00230_17	Purine metabolism	Nucleotide Metabolism	0.00113229	2	5471;5631;	221823;5631;5634;5471;2618;11164;53343;7226
C	etacrynic acid	path:00860_2	Porphyrin and chlorophyll metabolism	Metabolism of Cofactors and Vitamins	0.00180436	2	2235;2495;	1352;27235;79947;1356;2495;94033;5498;1371;3052;2235
C	etacrynic acid	path:00480_2	Glutathione metabolism	Metabolism of Other Amino Acids	0.00252546	3	2730;2729;2936;	290;124975;2678;2686;2687;92086;257202;2876;2877;2878;2879;2880;2882;493869;2745;51060;2936;2937;2729;2730;26873;79017;119391;221357;2938;2939;2940;2941;2944;2946;2947;2948;2949;2950;2952;2953;2954;373156;4257;4258;4259;9446
C	etacrynic acid	path:00480_1	Glutathione metabolism	Metabolism of Other Amino Acids	0.00307784	3	2730;2729;2936;	290;124975;2678;2686;2687;92086;257202;2876;2877;2878;2879;2880;2882;493869;2745;51060;2539;3417;3418;2936;2937;2729;2730;26873;79017;119391;221357;2938;2939;2940;2941;2944;2946;2947;2948;2949;2950;2952;2953;2954;373156;4257;4258;4259;9446
C	etacrynic acid	path:00530_1	Aminosugars metabolism	Carbohydrate Metabolism	0.00369896	3	3099;6675;10724;	10007;132789;10724;3073;3074;10020;10924;133121;222236;27293;51095;5511;55775;54187;80896;130367;22876;29085;51496;55613;64077;81537;84814;8776;8898;9107;9108;6675;5238;51005;64841;55577;5973;1118;27159;2475;2645;3098;3099;3101;80201;10855;1486;57462;60495;80162;2673;9945
C	etacrynic acid	path:00530_3	Aminosugars metabolism	Carbohydrate Metabolism	0.00369896	3	3099;6675;10724;	10007;132789;10724;3073;3074;10020;10924;133121;222236;27293;51095;5511;55775;54187;80896;130367;22876;29085;51496;55613;64077;81537;84814;8776;8898;9107;9108;6675;5238;51005;64841;55577;5973;1118;27159;2475;2645;3098;3099;3101;80201;10855;1486;57462;60495;80162;2673;9945
C	etacrynic acid	path:00240_7	Pyrimidine metabolism	Nucleotide Metabolism	0.00421433	4	7298;6241;7296;1503;	87178;10622;11128;171568;25885;30834;51082;51728;5430;5431;5432;5433;5434;5435;5436;5437;5438;5439;5440;5441;5442;55703;64425;661;84172;84265;9533;10201;29922;4830;4831;4832;4833;50808;129607;51727;1503;56474;377841;953;956;124583;955;957;9583;139596;54963;7371;83549;115024;22978;30833;4907;51251;56953;84618;93034;10587;7296;50484;6240;6241;10514;10721;11044;11201;11232;27343;27434;353497;51426;5…
C	etacrynic acid	path:00240_2	Pyrimidine metabolism	Nucleotide Metabolism	0.00534303	4	7298;6241;7374;1503;	7372;87178;10622;11128;171568;25885;30834;51082;51728;5430;5431;5432;5433;5434;5435;5436;5437;5438;5439;5440;5441;5442;55703;64425;661;84172;84265;9533;10201;29922;4830;4831;4832;4833;50808;129607;51727;1503;56474;377841;953;956;124583;955;957;9583;139596;54963;7371;83549;115024;22978;30833;4907;51251;56953;84618;93034;151531;7378;7374;1806;403314;57379;978;50484;6240;6241;10514;10721;11044;11201…
C	etacrynic acid	path:00030_4	Pentose phosphate pathway	Carbohydrate Metabolism	0.00880368	2	5226;5631;	2821;64080;51071;221823;5631;5634;7086;8277;84076;22934;6120;226;229;230;5226;25796;9563;2539;414328;6888;5236;55276
C	etacrynic acid	path:00251_1	Glutamate metabolism	Amino Acid Metabolism	0.00880368	2	2730;2729;	7915;18;2746;2747;51557;137362;2805;2806;2875;84706;2729;2730;124454;2058;2571;2572;2752;113451;27165;2744;80834;8659
C	etacrynic acid	path:00030_1	Pentose phosphate pathway	Carbohydrate Metabolism	0.00960153	2	5226;5631;	2821;64080;51071;221823;5631;5634;7086;8277;84076;22934;6120;226;229;230;5211;5213;5214;2203;8789;5226;6888;5236;55276
C	etofylline	path:00532_4	Chondroitin sulfate biosynthesis	Glycan Biosynthesis and Metabolism	0.00289615	1	55454;	55454;55790;135152;26229;27087;11285;126792
C	etofylline	path:00532_1	Chondroitin sulfate biosynthesis	Glycan Biosynthesis and Metabolism	0.00372223	1	55454;	22856;337876;79586;54480;55454;55790;135152;26229;27087
C	etofylline	path:00532_2	Chondroitin sulfate biosynthesis	Glycan Biosynthesis and Metabolism	0.00413504	1	55454;	22856;337876;54480;79586;55454;55790;135152;26229;27087;126792
C	fendiline	path:00100_18	Biosynthesis of steroids	Lipid Metabolism	0.000254883	2	51478;6307;	1718;7108;50814;6307;51478
C	fendiline	path:00100_6	Biosynthesis of steroids	Lipid Metabolism	0.000905398	2	6307;6713;	6309;10682;1717;1718;1595;7108;6713;4047;6307
C	fendiline	path:00100_5	Biosynthesis of steroids	Lipid Metabolism	0.00112798	2	6307;6713;	6309;10682;1717;55556;1718;1595;7108;6713;4047;6307
C	fluorometholone	path:00980_1	Metabolism of xenobiotics by cytochrome P450	Fluorene degradation	0.00141811	3	1646;1645;1545;	11283;113612;1543;1544;1545;1548;1549;1551;1553;1555;1557;1558;1559;1562;1565;1571;1572;1573;1576;1577;1580;1588;199974;260293;29785;57834;64816;66002;119391;221357;2938;2939;2940;2941;2944;2946;2947;2948;2949;2950;2952;2953;2954;373156;4257;4258;4259;9446;10720;10941;133688;167127;54490;54575;54576;54577;54578;54579;54600;54657;54658;54659;574537;7363;7364;7365;7366;7367;79799;218;220;221;222;12…
C	furosemide	path:00290_2	Valine, leucine and isoleucine biosynthesis	Amino Acid Metabolism	0.00396997	1	7407;	586;587;23395;51520;57176;7407;3376;55699
C	furosemide	path:00010_2	Glycolysis / Gluconeogenesis	Carbohydrate Metabolism	0.00891212	1	3945;	5160;5161;5162;160287;3939;3945;3948;92483;5313;5315;2023;2026;2027;441531;5223;5224;669;728188
C	guanethidine	path:00010_2	Glycolysis / Gluconeogenesis	Carbohydrate Metabolism	0.00297908	1	3945;	5160;5161;5162;160287;3939;3945;3948;92483;5313;5315;2023;2026;2027;441531;5223;5224;669;728188
C	guanethidine	path:00071_5	Fatty acid metabolism	Lipid Metabolism	0.00330968	1	1374;	34;33;11001;2180;2181;2182;23205;23305;51703;81616;126129;1374;1375;1376;27034;28976;36;37;51;8310
C	guanethidine	path:00640_1	Propanoate metabolism	Carbohydrate Metabolism	0.00380542	1	3945;	4329;84693;5095;5096;79611;55902;84532;34;38;39;31;32;23417;160287;3939;3945;3948;92483;1892;1962;3030;1718;9524
C	guanethidine	path:00071_4	Fatty acid metabolism	Lipid Metabolism	0.00463125	1	1374;	35;1892;1962;3030;10449;30;3032;34;33;2639;11001;2180;2181;2182;23205;23305;51703;81616;126129;1374;1375;1376;27034;28976;36;37;51;8310
C	guanethidine	path:00071_3	Fatty acid metabolism	Lipid Metabolism	0.0051265	1	1374;	35;1962;3028;3033;3295;1892;3030;10449;30;3032;34;33;2639;11001;2180;2181;2182;23205;23305;51703;81616;126129;1374;1375;1376;27034;28976;36;37;51;8310
C	guanethidine	path:00071_1	Fatty acid metabolism	Lipid Metabolism	0.00545656	1	1374;	38;39;35;1962;3028;3033;3295;1892;3030;10449;30;3032;34;33;2639;11001;2180;2181;2182;23205;23305;51703;81616;126129;1374;1375;1376;27034;28976;36;37;51;8310
C	guanethidine	path:00010_1	Glycolysis / Gluconeogenesis	Carbohydrate Metabolism	0.00578654	1	3945;	217;218;219;223;224;501;55902;79611;84532;220;221;222;10327;124;125;126;127;128;130;131;5160;5161;5162;1737;160287;3939;3945;3948;92483;5313;5315;2023;2026;2027;1738
C	guanethidine	path:00620_1	Pyruvate metabolism	Carbohydrate Metabolism	0.00710565	1	3945;	5105;5106;5313;5315;231;2739;197257;3029;84264;5091;4200;10873;4199;4190;4191;160287;3939;3945;3948;92483;55902;79611;84532;134526;217;218;219;223;224;501;38;39;31;32;100037417;9380;5160;5161;5162;1737;1738;97;98
C	guanethidine	path:00272_1	Cysteine metabolism	Amino Acid Metabolism	0.00727044	1	3945;	10993;100134314;10090;10164;113189;23563;25830;266722;27233;27284;3340;4166;442038;64090;64377;64579;64711;6819;728969;79690;83539;8509;89792;90161;9348;9394;9435;9486;9653;9951;137362;2805;2806;213;79587;833;1491;4357;1036;160287;3939;3945;3948;92483
C	heptaminol	path:00140_1	C21-Steroid hormone metabolism	Lipid Metabolism	8.13715e-06	2	1586;3284;	6718;1584;1585;3283;3284;1109;3290;3291;1589;1645;1583;1586
C	heptaminol	path:00040_3	Pentose and glucuronate interconversions	Carbohydrate Metabolism	0.00149037	1	231;	55556;6120;9942;231
C	heptaminol	path:00040_4	Pentose and glucuronate interconversions	Carbohydrate Metabolism	0.00149037	1	231;	55556;231;51181;51084
C	heptaminol	path:00040_7	Pentose and glucuronate interconversions	Carbohydrate Metabolism	0.00149037	1	231;	55556;6120;9942;231
C	heptaminol	path:00040_9	Pentose and glucuronate interconversions	Carbohydrate Metabolism	0.00149037	1	231;	6120;9942;231;51181
C	heptaminol	path:00040_10	Pentose and glucuronate interconversions	Carbohydrate Metabolism	0.00149037	1	231;	55556;9942;231;51181
C	heptaminol	path:00040_15	Pentose and glucuronate interconversions	Carbohydrate Metabolism	0.00149037	1	231;	55556;231;51181;51084
C	heptaminol	path:00561_5	Glycerolipid metabolism	Lipid Metabolism	0.00594966	1	231;	11343;256356;2710;2712;231;217;218;219;223;224;501;132158;10327;4023;2720;3938
C	ifenprodil	path:00100_19	Biosynthesis of steroids	Lipid Metabolism	0.00628136	1	2677;	79001;1728;2638;2677
C	isoxsuprine	path:00010_3	Glycolysis / Gluconeogenesis	Carbohydrate Metabolism	0.00118804	2	5230;2023;	5313;5315;2023;2026;2027;441531;5223;5224;669;728188;5230;5232;97;98
C	isoxsuprine	path:00010_4	Glycolysis / Gluconeogenesis	Carbohydrate Metabolism	0.00118804	2	5230;2023;	2023;2026;2027;441531;5223;5224;669;728188;2597;26330;5230;5232;97;98
C	isoxsuprine	path:00750_2	Vitamin B6 metabolism	Metabolism of Cofactors and Vitamins	0.00368637	1	29968;	29968
C	isoxsuprine	path:00260_8	Glycine, serine and threonine metabolism	Amino Acid Metabolism	0.00444205	2	29968;1491;	189;875;1491;23761;2628;123283;6897;80222;29968;51268;1757;54938;6301;51699;5723;6470;6472;1610;211;212;23464;10993;64902;2731;275;27232;63826
C	isoxsuprine	path:00230_15	Purine metabolism	Nucleotide Metabolism	0.0054658	2	204;6240;	87178;377841;953;956;29028;954;10201;29922;4830;4831;4832;4833;50484;6240;6241;122481;158067;203;204;205;26289;6880;9060;9061;5167;5169;318;2272;5313;5315
C	isradipine	path:00232_1	Caffeine metabolism	Biosynthesis of Secondary Metabolites	0.00640414	1	1545;	11283;113612;1543;1544;1545;1548;1549;1551;1553;1555;1557;1558;1559;1562;1565;1571;1572;1573;1576;1577;1580;1588;199974;260293;29785;57834;64816;66002;7498;10;9
C	isradipine	path:00232_2	Caffeine metabolism	Biosynthesis of Secondary Metabolites	0.00640414	1	1545;	11283;113612;1543;1544;1545;1548;1549;1551;1553;1555;1557;1558;1559;1562;1565;1571;1572;1573;1576;1577;1580;1588;199974;260293;29785;57834;64816;66002;7498;10;9
C	isradipine	path:00071_2	Fatty acid metabolism	Lipid Metabolism	0.00887434	1	1545;	1579;284541;124;125;126;127;128;130;131;217;218;219;223;224;501;11283;113612;1543;1544;1545;1548;1549;1551;1553;1555;1557;1558;1559;1562;1565;1571;1572;1573;1576;1577;1580;1588;199974;260293;29785;57834;64816;66002
C	labetalol	path:00450_2	Selenoamino acid metabolism	Metabolism of Other Amino Acids	0.00611644	1	22929;	22928;22929;51540;1491
C	labetalol	path:00450_1	Selenoamino acid metabolism	Metabolism of Other Amino Acids	0.00763986	1	22929;	9060;9061;22928;22929;51540
C	lanatoside c	path:00380_13	Tryptophan metabolism	Amino Acid Metabolism	2.51895e-05	24	89910;6477;54778;4799;4734;29116;23327;10299;10193;224;10352;9836;79979;79066;55798;54496;51451;51106;3275;29960;27292;1573;1545;1543;	259307;169355;3620;11283;113612;1543;1544;1545;1548;1549;1551;1553;1555;1557;1558;1559;1562;1565;1571;1572;1573;1576;1577;1580;1588;199974;260293;29785;57834;64816;66002;438;10196;114049;117246;127253;131965;144233;196074;24140;27292;29960;3275;3276;51106;51409;51451;54496;55170;55178;55798;56341;60487;63899;751071;79066;79979;84274;9836;15;4128;4129;1644;6999;121278;7166;10352;7453;217;218;219;2…
C	lanatoside c	path:00380_3	Tryptophan metabolism	Amino Acid Metabolism	3.51367e-05	24	89910;6477;54778;4799;4734;29116;23327;10299;10193;224;10352;9836;79979;79066;55798;54496;51451;51106;3275;29960;27292;1573;1545;1543;	259307;169355;3620;11283;113612;1543;1544;1545;1548;1549;1551;1553;1555;1557;1558;1559;1562;1565;1571;1572;1573;1576;1577;1580;1588;199974;260293;29785;57834;64816;66002;438;10196;114049;117246;127253;131965;144233;196074;24140;27292;29960;3275;3276;51106;51409;51451;54496;55170;55178;55798;56341;60487;63899;751071;79066;79979;84274;9836;15;4128;4129;1644;125061;8942;6999;121278;7166;10352;7453;2…
C	lanatoside c	path:00450_3	Selenoamino acid metabolism	Metabolism of Other Amino Acids	4.653e-05	12	9836;79979;79066;55798;54496;51451;51106;3275;29960;27292;4141;4144;	27430;4143;4144;4141;92935;10196;114049;117246;127253;131965;144233;196074;24140;27292;29960;3275;3276;51106;51409;51451;54496;55170;55178;55798;56341;60487;63899;751071;79066;79979;84274;9836;10768;191;23382
C	lanatoside c	path:00130_5	Ubiquinone and menaquinone biosynthesis	Metabolism of Cofactors and Vitamins	6.7115e-05	11	9836;79979;79066;55798;54496;51451;51106;3275;29960;27292;79947;	1352;27235;79947;10196;114049;117246;127253;131965;144233;196074;24140;27292;29960;3275;3276;51106;51409;51451;54496;55170;55178;55798;56341;60487;63899;751071;79066;79979;84274;9836;100037417
C	lanatoside c	path:00981_2	Insect hormone biosynthesis	Biosynthesis of Secondary Metabolites	9.48432e-05	10	9836;79979;79066;55798;54496;51451;51106;3275;29960;27292;	10196;114049;117246;127253;131965;144233;196074;24140;27292;29960;3275;3276;51106;51409;51451;54496;55170;55178;55798;56341;60487;63899;751071;79066;79979;84274;9836
C	lanatoside c	path:00130_1	Ubiquinone and menaquinone biosynthesis	Metabolism of Cofactors and Vitamins	0.00012869	11	9836;79979;79066;55798;54496;51451;51106;3275;29960;27292;79947;	1352;27235;79947;10196;114049;117246;127253;131965;144233;196074;24140;27292;29960;3275;3276;51106;51409;51451;54496;55170;55178;55798;56341;60487;63899;751071;79066;79979;84274;9836;10229;51004;51805
C	lanatoside c	path:00130_2	Ubiquinone and menaquinone biosynthesis	Metabolism of Cofactors and Vitamins	0.00012869	11	9836;79979;79066;55798;54496;51451;51106;3275;29960;27292;79947;	1352;27235;79947;10196;114049;117246;127253;131965;144233;196074;24140;27292;29960;3275;3276;51106;51409;51451;54496;55170;55178;55798;56341;60487;63899;751071;79066;79979;84274;9836;10229;51004;100037417
C	lanatoside c	path:00450_4	Selenoamino acid metabolism	Metabolism of Other Amino Acids	0.00017426	11	9836;79979;79066;55798;54496;51451;51106;3275;29960;27292;4144;	27430;4143;4144;10196;114049;117246;127253;131965;144233;196074;24140;27292;29960;3275;3276;51106;51409;51451;54496;55170;55178;55798;56341;60487;63899;751071;79066;79979;84274;9836;10768;191;23382;875
C	lanatoside c	path:00440_1	Aminophosphonate metabolism	Metabolism of Other Amino Acids	0.000260126	10	9836;79979;79066;55798;54496;51451;51106;3275;29960;27292;	5833;728294;64850;10196;114049;117246;127253;131965;144233;196074;24140;27292;29960;3275;3276;51106;51409;51451;54496;55170;55178;55798;56341;60487;63899;751071;79066;79979;84274;9836
C	lanatoside c	path:00380_8	Tryptophan metabolism	Amino Acid Metabolism	0.000352036	10	9836;79979;79066;55798;54496;51451;51106;3275;29960;27292;	10196;114049;117246;127253;131965;144233;196074;24140;27292;29960;3275;3276;51106;51409;51451;54496;55170;55178;55798;56341;60487;63899;751071;79066;79979;84274;9836;130013;23498;8942;847
C	lanatoside c	path:00906_1	Carotenoid biosynthesis	Biosynthesis of Secondary Metabolites	0.000409758	14	9836;79979;79066;55798;54496;51451;51106;3275;29960;27292;79947;9946;54920;11062;	123099;1591;1592;8560;10493;11062;150209;22977;23028;341208;54920;56931;58472;64757;79152;79901;84263;9131;92106;9540;9843;9946;10229;51004;83875;1352;27235;79947;10196;114049;117246;127253;131965;144233;196074;24140;27292;29960;3275;3276;51106;51409;51451;54496;55170;55178;55798;56341;60487;63899;751071;79066;79979;84274;9836
C	lanatoside c	path:00260_2	Glycine, serine and threonine metabolism	Amino Acid Metabolism	0.000781718	8	7403;5927;55818;54583;23210;23135;221037;10765;	100130224;100133760;10765;112399;121642;221037;221120;23030;23081;23135;23210;51780;54583;54681;55239;55693;55818;5927;7403;7404;8242;8284;9682
C	lanatoside c	path:00904_1	Diterpenoid biosynthesis	Biosynthesis of Secondary Metabolites	0.000781718	8	7403;5927;55818;54583;23210;23135;221037;10765;	100130224;100133760;10765;112399;121642;221037;221120;23030;23081;23135;23210;51780;54583;54681;55239;55693;55818;5927;7403;7404;8242;8284;9682
C	lanatoside c	path:00340_10	Histidine metabolism	Amino Acid Metabolism	0.000802389	10	9836;79979;79066;55798;54496;51451;51106;3275;29960;27292;	3034;1644;3067;23438;3035;92675;84735;10196;114049;117246;127253;131965;144233;196074;24140;27292;29960;3275;3276;51106;51409;51451;54496;55170;55178;55798;56341;60487;63899;751071;79066;79979;84274;9836
C	lanatoside c	path:00440_2	Aminophosphonate metabolism	Metabolism of Other Amino Acids	0.00103022	10	9836;79979;79066;55798;54496;51451;51106;3275;29960;27292;	10390;85465;5833;728294;10196;114049;117246;127253;131965;144233;196074;24140;27292;29960;3275;3276;51106;51409;51451;54496;55170;55178;55798;56341;60487;63899;751071;79066;79979;84274;9836;54675;60496;81490;9791
C	lanatoside c	path:00626_3	Naphthalene and anthracene degradation	Xenobiotics Biodegradation and Metabolism	0.00164459	10	9836;79979;79066;55798;54496;51451;51106;3275;29960;27292;	10229;51004;123099;1591;1592;8560;83875;242;247;84188;10196;114049;117246;127253;131965;144233;196074;24140;27292;29960;3275;3276;51106;51409;51451;54496;55170;55178;55798;56341;60487;63899;751071;79066;79979;84274;9836
C	lanatoside c	path:00340_3	Histidine metabolism	Amino Acid Metabolism	0.00204751	10	9836;79979;79066;55798;54496;51451;51106;3275;29960;27292;	10229;51004;144193;131669;3034;1644;3067;23438;3035;92675;84735;10196;114049;117246;127253;131965;144233;196074;24140;27292;29960;3275;3276;51106;51409;51451;54496;55170;55178;55798;56341;60487;63899;751071;79066;79979;84274;9836
C	lanatoside c	path:00510_8	N-Glycan biosynthesis	Glycan Biosynthesis and Metabolism	0.0021146	4	57134;4121;10905;4245;	4245;10905;11253;4121;57134;23193;7841
C	lanatoside c	path:00380_10	Tryptophan metabolism	Amino Acid Metabolism	0.00236793	11	8564;9836;79979;79066;55798;54496;51451;51106;3275;29960;27292;	169355;3620;10196;114049;117246;127253;131965;144233;196074;24140;27292;29960;3275;3276;51106;51409;51451;54496;55170;55178;55798;56341;60487;63899;751071;79066;79979;84274;9836;15;4128;4129;1644;125061;130013;23498;8942;8564;6999;847;51166;56267;883;100037417;11185
C	lanatoside c	path:00340_4	Histidine metabolism	Amino Acid Metabolism	0.00258081	12	9197;79071;9836;79979;79066;55798;54496;51451;51106;3275;29960;27292;	131669;3034;1644;3067;3176;23438;3035;92675;84735;10196;114049;117246;127253;131965;144233;196074;24140;27292;29960;3275;3276;51106;51409;51451;54496;55170;55178;55798;56341;60487;63899;751071;79066;79979;84274;9836;114799;157570;24142;253558;340481;347516;51126;54898;60481;619373;79071;79829;80218;80339;8260;9197
C	lanatoside c	path:00340_7	Histidine metabolism	Amino Acid Metabolism	0.00270266	13	9197;79071;9836;79979;79066;55798;54496;51451;51106;3275;29960;27292;224;	3034;1644;3067;217;218;219;223;224;501;4128;4129;3176;23438;3035;92675;84735;10196;114049;117246;127253;131965;144233;196074;24140;27292;29960;3275;3276;51106;51409;51451;54496;55170;55178;55798;56341;60487;63899;751071;79066;79979;84274;9836;114799;157570;24142;253558;340481;347516;51126;54898;60481;619373;79071;79829;80218;80339;8260;9197
C	lanatoside c	path:00380_15	Tryptophan metabolism	Amino Acid Metabolism	0.00285356	11	89910;6477;54778;4799;4734;29116;23327;10299;10193;224;10352;	259307;169355;3620;438;4128;4129;1644;6999;121278;7166;10352;7453;217;218;219;223;224;501;316;10193;10299;130507;143279;23295;23327;283450;29116;389898;441061;4734;4799;51257;54492;54778;56888;6045;6477;6478;79589;80196;84447;89910;90025;9025;9810;9867
C	lanatoside c	path:00562_5	Inositol phosphate metabolism	Carbohydrate Metabolism	0.00298539	7	8871;8867;8396;200576;55361;54928;3628;	3628;51477;3612;3613;54928;5297;5298;55300;55361;138429;200576;23396;8394;8395;8396;5289;3633;4952;56623;8867;8871;9919
C	lanatoside c	path:00540_3	Lipopolysaccharide biosynthesis	Glycan Biosynthesis and Metabolism	0.00337007	19	23411;23410;7919;79009;6595;64135;641;57634;546;25788;23400;23132;23064;1660;1654;11056;1105;9197;79071;	114799;157570;24142;253558;340481;347516;51126;54898;60481;619373;79071;79829;80218;80339;8260;9197;79147;10847;10856;10973;1105;11056;1107;1108;11164;122402;131870;1653;1654;1655;1656;1659;1660;1663;1665;1763;1974;2068;2071;22907;23020;23064;23132;23400;23517;254552;25788;283927;317781;440081;4521;51202;51428;54456;54514;546;54606;54617;55308;57062;57089;57634;57696;57697;5965;60625;641;64135;65…
C	lanatoside c	path:00540_6	Lipopolysaccharide biosynthesis	Glycan Biosynthesis and Metabolism	0.00337007	19	23411;23410;7919;79009;6595;64135;641;57634;546;25788;23400;23132;23064;1660;1654;11056;1105;9197;79071;	114799;157570;24142;253558;340481;347516;51126;54898;60481;619373;79071;79829;80218;80339;8260;9197;79147;10847;10856;10973;1105;11056;1107;1108;11164;122402;131870;1653;1654;1655;1656;1659;1660;1663;1665;1763;1974;2068;2071;22907;23020;23064;23132;23400;23517;254552;25788;283927;317781;440081;4521;51202;51428;54456;54514;546;54606;54617;55308;57062;57089;57634;57696;57697;5965;60625;641;64135;65…
C	lanatoside c	path:00790_5	Folate biosynthesis	Metabolism of Cofactors and Vitamins	0.00349122	16	2643;7919;79009;6595;64135;641;57634;546;25788;23400;23132;23064;1660;1654;11056;1105;	10847;10856;10973;1105;11056;1107;1108;11164;122402;131870;1653;1654;1655;1656;1659;1660;1663;1665;1763;1974;2068;2071;22907;23020;23064;23132;23400;23517;254552;25788;283927;317781;440081;4521;51202;51428;54456;54514;546;54606;54617;55308;57062;57089;57634;57696;57697;5965;60625;641;64135;652522;6594;6595;6597;728849;7486;79009;79039;79132;7919;79665;79873;8438;8467;84893;8607;8653;8886;92797;94…
C	lanatoside c	path:00510_6	N-Glycan biosynthesis	Glycan Biosynthesis and Metabolism	0.00391662	4	57134;4121;10905;4245;	4247;4122;4124;4245;10905;11253;4121;57134
C	lanatoside c	path:00510_7	N-Glycan biosynthesis	Glycan Biosynthesis and Metabolism	0.00391662	4	57134;4121;10905;4245;	4122;4124;4245;10905;11253;4121;57134;23193
C	lanatoside c	path:00790_6	Folate biosynthesis	Metabolism of Cofactors and Vitamins	0.00395765	16	2643;7919;79009;6595;64135;641;57634;546;25788;23400;23132;23064;1660;1654;11056;1105;	10847;10856;10973;1105;11056;1107;1108;11164;122402;131870;1653;1654;1655;1656;1659;1660;1663;1665;1763;1974;2068;2071;22907;23020;23064;23132;23400;23517;254552;25788;283927;317781;440081;4521;51202;51428;54456;54514;546;54606;54617;55308;57062;57089;57634;57696;57697;5965;60625;641;64135;652522;6594;6595;6597;728849;7486;79009;79039;79132;7919;79665;79873;8438;8467;84893;8607;8653;8886;92797;94…
C	lanatoside c	path:00790_7	Folate biosynthesis	Metabolism of Cofactors and Vitamins	0.00447393	16	2643;7919;79009;6595;64135;641;57634;546;25788;23400;23132;23064;1660;1654;11056;1105;	10847;10856;10973;1105;11056;1107;1108;11164;122402;131870;1653;1654;1655;1656;1659;1660;1663;1665;1763;1974;2068;2071;22907;23020;23064;23132;23400;23517;254552;25788;283927;317781;440081;4521;51202;51428;54456;54514;546;54606;54617;55308;57062;57089;57634;57696;57697;5965;60625;641;64135;652522;6594;6595;6597;728849;7486;79009;79039;79132;7919;79665;79873;8438;8467;84893;8607;8653;8886;92797;94…
C	lanatoside c	path:00380_2	Tryptophan metabolism	Amino Acid Metabolism	0.00504391	16	224;10352;8564;9836;79979;79066;55798;54496;51451;51106;3275;29960;27292;1573;1545;1543;	259307;169355;3620;11283;113612;1543;1544;1545;1548;1549;1551;1553;1555;1557;1558;1559;1562;1565;1571;1572;1573;1576;1577;1580;1588;199974;260293;29785;57834;64816;66002;438;10196;114049;117246;127253;131965;144233;196074;24140;27292;29960;3275;3276;51106;51409;51451;54496;55170;55178;55798;56341;60487;63899;751071;79066;79979;84274;9836;15;4128;4129;1644;125061;23498;8942;8564;6999;121278;7166;1…
C	lanatoside c	path:00230_8	Purine metabolism	Nucleotide Metabolism	0.00528431	26	5315;318;509;124583;4860;272;159;204;6241;29028;5557;5429;5427;5423;11232;11201;10721;10514;64425;55703;10622;113;5142;5140;5137;158;	471;158;87178;10846;27115;50940;5136;5137;5138;5139;5140;5141;5142;5143;5144;5147;5148;5149;5150;5151;5152;5153;8622;8654;107;108;109;111;112;113;114;115;196883;55811;10622;11128;171568;25885;30834;51082;51728;5430;5431;5432;5433;5434;5435;5436;5437;5438;5439;5440;5441;5442;55703;64425;661;84172;84265;9533;10514;10721;11044;11201;11232;27343;27434;353497;51426;54107;5422;5423;5424;5425;5426;5427;…
C	lanatoside c	path:00380_4	Tryptophan metabolism	Amino Acid Metabolism	0.00529668	15	10352;8564;9836;79979;79066;55798;54496;51451;51106;3275;29960;27292;1573;1545;1543;	259307;169355;3620;11283;113612;1543;1544;1545;1548;1549;1551;1553;1555;1557;1558;1559;1562;1565;1571;1572;1573;1576;1577;1580;1588;199974;260293;29785;57834;64816;66002;438;10196;114049;117246;127253;131965;144233;196074;24140;27292;29960;3275;3276;51106;51409;51451;54496;55170;55178;55798;56341;60487;63899;751071;79066;79979;84274;9836;15;4128;4129;1644;125061;23498;8942;8564;6999;121278;7166;1…
C	lanatoside c	path:00380_1	Tryptophan metabolism	Amino Acid Metabolism	0.00550992	14	10352;9836;79979;79066;55798;54496;51451;51106;3275;29960;27292;1573;1545;1543;	259307;169355;3620;11283;113612;1543;1544;1545;1548;1549;1551;1553;1555;1557;1558;1559;1562;1565;1571;1572;1573;1576;1577;1580;1588;199974;260293;29785;57834;64816;66002;438;10196;114049;117246;127253;131965;144233;196074;24140;27292;29960;3275;3276;51106;51409;51451;54496;55170;55178;55798;56341;60487;63899;751071;79066;79979;84274;9836;15;4128;4129;1644;125061;8942;6999;121278;7166;10352;7453;1…
C	lanatoside c	path:00271_8	Methionine metabolism	Amino Acid Metabolism	0.00656203	7	79947;1789;4144;4141;4548;1491;2745;	64850;6898;2745;1491;875;4548;4141;92935;23743;635;27430;4143;4144;10768;191;23382;1786;1787;1788;1789;29947;259307;1352;27235;79947
C	lanatoside c	path:00230_12	Purine metabolism	Nucleotide Metabolism	0.00740194	25	5315;318;509;124583;272;159;204;6241;29028;5557;5429;5427;5423;11232;11201;10721;10514;64425;55703;10622;113;5142;5140;5137;158;	158;471;87178;10846;27115;50940;5136;5137;5138;5139;5140;5141;5142;5143;5144;5147;5148;5149;5150;5151;5152;5153;8622;8654;107;108;109;111;112;113;114;115;196883;55811;10622;11128;171568;25885;30834;51082;51728;5430;5431;5432;5433;5434;5435;5436;5437;5438;5439;5440;5441;5442;55703;64425;661;84172;84265;9533;10514;10721;11044;11201;11232;27343;27434;353497;51426;54107;5422;5423;5424;5425;5426;5427;…
C	lanatoside c	path:00230_13	Purine metabolism	Nucleotide Metabolism	0.00740194	25	5315;318;509;124583;272;159;204;6241;29028;5557;5429;5427;5423;11232;11201;10721;10514;64425;55703;10622;113;5142;5140;5137;158;	158;471;87178;10846;27115;50940;5136;5137;5138;5139;5140;5141;5142;5143;5144;5147;5148;5149;5150;5151;5152;5153;8622;8654;107;108;109;111;112;113;114;115;196883;55811;10622;11128;171568;25885;30834;51082;51728;5430;5431;5432;5433;5434;5435;5436;5437;5438;5439;5440;5441;5442;55703;64425;661;84172;84265;9533;10514;10721;11044;11201;11232;27343;27434;353497;51426;54107;5422;5423;5424;5425;5426;5427;…
C	lanatoside c	path:00790_4	Folate biosynthesis	Metabolism of Cofactors and Vitamins	0.0075812	15	7919;79009;6595;64135;641;57634;546;25788;23400;23132;23064;1660;1654;11056;1105;	2356;10847;10856;10973;1105;11056;1107;1108;11164;122402;131870;1653;1654;1655;1656;1659;1660;1663;1665;1763;1974;2068;2071;22907;23020;23064;23132;23400;23517;254552;25788;283927;317781;440081;4521;51202;51428;54456;54514;546;54606;54617;55308;57062;57089;57634;57696;57697;5965;60625;641;64135;652522;6594;6595;6597;728849;7486;79009;79039;79132;7919;79665;79873;8438;8467;84893;8607;8653;8886;927…
C	lanatoside c	path:00271_7	Methionine metabolism	Amino Acid Metabolism	0.00826787	7	79947;1789;4144;4141;4548;2745;262;	64850;6898;262;2745;875;4548;4141;92935;123263;23743;635;27430;4143;4144;10768;191;23382;1786;1787;1788;1789;29947;259307;1352;27235;79947
C	lanatoside c	path:00906_4	Carotenoid biosynthesis	Biosynthesis of Secondary Metabolites	0.00922207	18	9836;79979;79066;55798;54496;51451;51106;3275;29960;27292;55650;2529;2526;9197;79071;9946;54920;11062;	10493;11062;150209;22977;23028;341208;54920;56931;58472;64757;79152;79901;84263;9131;92106;9540;9843;9946;114799;157570;24142;253558;340481;347516;51126;54898;60481;619373;79071;79829;80218;80339;8260;9197;10317;10331;124872;140687;144245;146664;146712;148789;170384;2526;2529;2683;283464;29071;29929;360203;374907;440138;51146;51301;55624;55650;55757;56886;79053;79087;79369;79796;80235;84002;84750…
C	lidoflazine	path:00010_2	Glycolysis / Gluconeogenesis	Carbohydrate Metabolism	0.00594978	1	3945;	5160;5161;5162;160287;3939;3945;3948;92483;5313;5315;2023;2026;2027;441531;5223;5224;669;728188
C	lidoflazine	path:00640_1	Propanoate metabolism	Carbohydrate Metabolism	0.00759699	1	3945;	4329;84693;5095;5096;79611;55902;84532;34;38;39;31;32;23417;160287;3939;3945;3948;92483;1892;1962;3030;1718;9524
C	mecamylamine	path:00650_10	Butanoate metabolism	Carbohydrate Metabolism	0.00186266	1	3157;	3155;54511;3157;3158;38;39;5160;5161;5162
C	mecamylamine	path:00072_1	Synthesis and degradation of ketone bodies	Lipid Metabolism	0.00206945	1	3157;	3157;3158;3155;54511;38;39;56898;622;5019;64064
C	mecamylamine	path:00650_7	Butanoate metabolism	Carbohydrate Metabolism	0.00372254	1	3157;	56898;622;5019;64064;65985;3155;54511;3157;3158;38;39;1962;3028;3033;3295;5160;5161;5162
C	mecamylamine	path:00280_2	Valine, leucine and isoleucine degradation	Amino Acid Metabolism	0.00392902	1	3157;	38;39;3157;3158;5019;64064;3155;54511;549;56922;64087;10449;30;3032;1962;3028;3033;3295;4329
C	mecamylamine	path:00280_5	Valine, leucine and isoleucine degradation	Amino Acid Metabolism	0.00392902	1	3157;	38;39;3157;3158;5019;64064;3155;54511;549;10449;30;3032;1962;3028;3033;3295;5095;5096;4329
C	mecamylamine	path:00280_3	Valine, leucine and isoleucine degradation	Amino Acid Metabolism	0.00413547	1	3157;	3157;3158;3155;54511;549;56922;64087;1892;1962;3030;3712;10449;30;3032;3028;3033;3295;4329;26275;34
C	mecamylamine	path:00650_2	Butanoate metabolism	Carbohydrate Metabolism	0.00434189	1	3157;	217;218;219;223;224;501;56898;622;5019;64064;65985;3155;54511;3157;3158;38;39;1962;3028;3033;3295
C	mecamylamine	path:00280_8	Valine, leucine and isoleucine degradation	Amino Acid Metabolism	0.00537344	1	3157;	38;39;3157;3158;3155;54511;10449;30;3032;1962;3028;3033;3295;84693;5095;5096;316;217;218;219;223;224;501;4329;18;11112
C	mecamylamine	path:00280_6	Valine, leucine and isoleucine degradation	Amino Acid Metabolism	0.00578583	1	3157;	38;39;3157;3158;3155;54511;56922;64087;1892;1962;3030;10449;30;3032;3028;3033;3295;316;217;218;219;223;224;501;4329;18;11112;26275
C	mecamylamine	path:00650_5	Butanoate metabolism	Carbohydrate Metabolism	0.00949112	1	3157;	5019;64064;65985;3157;3158;38;39;1962;3028;3033;3295;114799;157570;24142;253558;340481;347516;51126;54898;60481;619373;79071;79829;80218;80339;8260;9197;116236;126767;13;2098;221955;3340;51365;51400;57552;64579;747;80821;8228;8509;9348;9588;1892;3030;35
C	mecamylamine	path:00650_3	Butanoate metabolism	Carbohydrate Metabolism	0.00969665	1	3157;	56898;622;5019;64064;65985;3155;54511;3157;3158;38;39;1962;3028;3033;3295;114799;157570;24142;253558;340481;347516;51126;54898;60481;619373;79071;79829;80218;80339;8260;9197;116236;126767;13;2098;221955;3340;51365;51400;57552;64579;747;80821;8228;8509;9348;9588
C	mephentermine	path:00220_7	Urea cycle and metabolism of amino groups	Amino Acid Metabolism	0.0003004	3	6303;262;5832;	162417;5832;5009;4017;84171;84695;383;384;4953;6723;217;218;219;223;224;501;95;113451;79814;6611;262;4128;4129;112483;6303
C	mephentermine	path:00220_8	Urea cycle and metabolism of amino groups	Amino Acid Metabolism	0.000566665	2	6303;262;	4953;6723;79814;6611;262;112483;6303
C	mephentermine	path:00590_7	Arachidonic acid metabolism	Lipid Metabolism	0.00175051	2	5743;5742;	5742;5743;5740;10728;80142;9536;6916;27306;5730;10901;873;874
C	mephentermine	path:00240_7	Pyrimidine metabolism	Nucleotide Metabolism	0.00201149	4	4940;4938;6240;5442;	87178;10622;11128;171568;25885;30834;51082;51728;5430;5431;5432;5433;5434;5435;5436;5437;5438;5439;5440;5441;5442;55703;64425;661;84172;84265;9533;10201;29922;4830;4831;4832;4833;50808;129607;51727;1503;56474;377841;953;956;124583;955;957;9583;139596;54963;7371;83549;115024;22978;30833;4907;51251;56953;84618;93034;10587;7296;50484;6240;6241;10514;10721;11044;11201;11232;27343;27434;353497;51426;5…
C	mephentermine	path:00010_3	Glycolysis / Gluconeogenesis	Carbohydrate Metabolism	0.00239701	2	2026;2023;	5313;5315;2023;2026;2027;441531;5223;5224;669;728188;5230;5232;97;98
C	mephentermine	path:00010_4	Glycolysis / Gluconeogenesis	Carbohydrate Metabolism	0.00239701	2	2026;2023;	2023;2026;2027;441531;5223;5224;669;728188;2597;26330;5230;5232;97;98
C	mephentermine	path:00220_9	Urea cycle and metabolism of amino groups	Amino Acid Metabolism	0.00239701	2	6303;262;	5009;4017;84171;84695;383;384;4953;6723;95;113451;79814;262;112483;6303
C	mephentermine	path:00240_2	Pyrimidine metabolism	Nucleotide Metabolism	0.00256685	4	4940;4938;6240;5442;	7372;87178;10622;11128;171568;25885;30834;51082;51728;5430;5431;5432;5433;5434;5435;5436;5437;5438;5439;5440;5441;5442;55703;64425;661;84172;84265;9533;10201;29922;4830;4831;4832;4833;50808;129607;51727;1503;56474;377841;953;956;124583;955;957;9583;139596;54963;7371;83549;115024;22978;30833;4907;51251;56953;84618;93034;151531;7378;7374;1806;403314;57379;978;50484;6240;6241;10514;10721;11044;11201…
C	mephentermine	path:00010_2	Glycolysis / Gluconeogenesis	Carbohydrate Metabolism	0.00397508	2	2026;2023;	5160;5161;5162;160287;3939;3945;3948;92483;5313;5315;2023;2026;2027;441531;5223;5224;669;728188
C	mephentermine	path:00220_2	Urea cycle and metabolism of amino groups	Amino Acid Metabolism	0.00397508	2	6303;5832;	84188;162417;5832;4017;84171;84695;4953;6723;217;218;219;223;224;501;2628;79814;112483;6303
C	mephentermine	path:00220_6	Urea cycle and metabolism of amino groups	Amino Acid Metabolism	0.00397508	2	6303;5832;	84188;162417;5832;5009;4017;84171;84695;383;384;4953;6723;435;95;100037417;113451;79814;112483;6303
C	mephentermine	path:00750_2	Vitamin B6 metabolism	Metabolism of Cofactors and Vitamins	0.00526032	1	29968;	29968
C	mephentermine	path:00271_9	Methionine metabolism	Amino Acid Metabolism	0.00540007	2	4144;262;	64850;6898;6723;262;4548;4141;92935;23743;635;27430;4143;4144;10768;191;23382;1786;1787;1788;1789;29947;259307
C	mephentermine	path:00220_3	Urea cycle and metabolism of amino groups	Amino Acid Metabolism	0.00702459	2	6303;5832;	84188;162417;5832;5009;4017;84171;84695;383;384;4953;6723;217;218;219;223;224;501;95;113451;79814;4128;4129;112483;6303
C	mephentermine	path:00271_7	Methionine metabolism	Amino Acid Metabolism	0.00821522	2	4144;262;	64850;6898;262;2745;875;4548;4141;92935;123263;23743;635;27430;4143;4144;10768;191;23382;1786;1787;1788;1789;29947;259307;1352;27235;79947
C	metaraminol	path:00380_13	Tryptophan metabolism	Amino Acid Metabolism	0.000252921	4	54778;316;3275;27292;	259307;169355;3620;11283;113612;1543;1544;1545;1548;1549;1551;1553;1555;1557;1558;1559;1562;1565;1571;1572;1573;1576;1577;1580;1588;199974;260293;29785;57834;64816;66002;438;10196;114049;117246;127253;131965;144233;196074;24140;27292;29960;3275;3276;51106;51409;51451;54496;55170;55178;55798;56341;60487;63899;751071;79066;79979;84274;9836;15;4128;4129;1644;6999;121278;7166;10352;7453;217;218;219;2…
C	metaraminol	path:00380_3	Tryptophan metabolism	Amino Acid Metabolism	0.000272044	4	54778;316;3275;27292;	259307;169355;3620;11283;113612;1543;1544;1545;1548;1549;1551;1553;1555;1557;1558;1559;1562;1565;1571;1572;1573;1576;1577;1580;1588;199974;260293;29785;57834;64816;66002;438;10196;114049;117246;127253;131965;144233;196074;24140;27292;29960;3275;3276;51106;51409;51451;54496;55170;55178;55798;56341;60487;63899;751071;79066;79979;84274;9836;15;4128;4129;1644;125061;8942;6999;121278;7166;10352;7453;2…
C	metaraminol	path:00590_7	Arachidonic acid metabolism	Lipid Metabolism	0.000552154	2	9536;5743;	5742;5743;5740;10728;80142;9536;6916;27306;5730;10901;873;874
C	metaraminol	path:00910_3	Nitrogen metabolism	Energy Metabolism	0.000552154	2	1491;2747;	1373;275;374569;80150;2746;2747;51557;2752;27165;2744;1491;3034
C	metaraminol	path:00910_2	Nitrogen metabolism	Energy Metabolism	0.000651305	2	1491;2747;	1373;275;374569;80150;2746;2747;51557;2752;27165;2744;1491;3034;440
C	metaraminol	path:00710_2	Carbon fixation in photosynthetic organisms	Energy Metabolism	0.000758411	2	6120;229;	226;229;230;7086;8277;84076;22934;6120;2203;8789;7167;729708;5230;5232
C	metaraminol	path:00030_4	Pentose phosphate pathway	Carbohydrate Metabolism	0.00189614	2	229;6120;	2821;64080;51071;221823;5631;5634;7086;8277;84076;22934;6120;226;229;230;5226;25796;9563;2539;414328;6888;5236;55276
C	metaraminol	path:00380_2	Tryptophan metabolism	Amino Acid Metabolism	0.0020255	3	316;3275;27292;	259307;169355;3620;11283;113612;1543;1544;1545;1548;1549;1551;1553;1555;1557;1558;1559;1562;1565;1571;1572;1573;1576;1577;1580;1588;199974;260293;29785;57834;64816;66002;438;10196;114049;117246;127253;131965;144233;196074;24140;27292;29960;3275;3276;51106;51409;51451;54496;55170;55178;55798;56341;60487;63899;751071;79066;79979;84274;9836;15;4128;4129;1644;125061;23498;8942;8564;6999;121278;7166;1…
C	metaraminol	path:00030_1	Pentose phosphate pathway	Carbohydrate Metabolism	0.00207278	2	229;6120;	2821;64080;51071;221823;5631;5634;7086;8277;84076;22934;6120;226;229;230;5211;5213;5214;2203;8789;5226;6888;5236;55276
C	metaraminol	path:00030_2	Pentose phosphate pathway	Carbohydrate Metabolism	0.00225693	2	229;6120;	2821;64080;51071;221823;5631;5634;7086;8277;84076;22934;6120;226;229;230;5211;5213;5214;2203;8789;5226;2539;6888;5236;55276
C	metaraminol	path:00910_1	Nitrogen metabolism	Energy Metabolism	0.00244853	2	1491;2747;	1373;11238;23632;377677;759;760;761;762;763;765;766;767;768;771;275;374569;80150;2746;2747;51557;2752;27165;2744;1491;3034
C	metaraminol	path:00030_5	Pentose phosphate pathway	Carbohydrate Metabolism	0.00264754	2	229;6120;	2821;64080;51071;221823;5631;5634;7086;8277;84076;22934;6120;226;229;230;5211;5213;5214;2203;8789;5226;25796;9563;2539;6888;5236;55276
C	metaraminol	path:00981_2	Insect hormone biosynthesis	Biosynthesis of Secondary Metabolites	0.00285393	2	3275;27292;	10196;114049;117246;127253;131965;144233;196074;24140;27292;29960;3275;3276;51106;51409;51451;54496;55170;55178;55798;56341;60487;63899;751071;79066;79979;84274;9836
C	metaraminol	path:00350_5	Tyrosine metabolism	Amino Acid Metabolism	0.00294081	1	316;	316
C	metaraminol	path:00440_1	Aminophosphonate metabolism	Metabolism of Other Amino Acids	0.00351685	2	3275;27292;	5833;728294;64850;10196;114049;117246;127253;131965;144233;196074;24140;27292;29960;3275;3276;51106;51409;51451;54496;55170;55178;55798;56341;60487;63899;751071;79066;79979;84274;9836
C	metaraminol	path:00130_5	Ubiquinone and menaquinone biosynthesis	Metabolism of Cofactors and Vitamins	0.00375227	2	3275;27292;	1352;27235;79947;10196;114049;117246;127253;131965;144233;196074;24140;27292;29960;3275;3276;51106;51409;51451;54496;55170;55178;55798;56341;60487;63899;751071;79066;79979;84274;9836;100037417
C	metaraminol	path:00380_8	Tryptophan metabolism	Amino Acid Metabolism	0.00375227	2	3275;27292;	10196;114049;117246;127253;131965;144233;196074;24140;27292;29960;3275;3276;51106;51409;51451;54496;55170;55178;55798;56341;60487;63899;751071;79066;79979;84274;9836;130013;23498;8942;847
C	metaraminol	path:00130_1	Ubiquinone and menaquinone biosynthesis	Metabolism of Cofactors and Vitamins	0.00424452	2	3275;27292;	1352;27235;79947;10196;114049;117246;127253;131965;144233;196074;24140;27292;29960;3275;3276;51106;51409;51451;54496;55170;55178;55798;56341;60487;63899;751071;79066;79979;84274;9836;10229;51004;51805
C	metaraminol	path:00130_2	Ubiquinone and menaquinone biosynthesis	Metabolism of Cofactors and Vitamins	0.00424452	2	3275;27292;	1352;27235;79947;10196;114049;117246;127253;131965;144233;196074;24140;27292;29960;3275;3276;51106;51409;51451;54496;55170;55178;55798;56341;60487;63899;751071;79066;79979;84274;9836;10229;51004;100037417
C	metaraminol	path:00340_10	Histidine metabolism	Amino Acid Metabolism	0.00450126	2	3275;27292;	3034;1644;3067;23438;3035;92675;84735;10196;114049;117246;127253;131965;144233;196074;24140;27292;29960;3275;3276;51106;51409;51451;54496;55170;55178;55798;56341;60487;63899;751071;79066;79979;84274;9836
C	metaraminol	path:00450_4	Selenoamino acid metabolism	Metabolism of Other Amino Acids	0.00450126	2	3275;27292;	27430;4143;4144;10196;114049;117246;127253;131965;144233;196074;24140;27292;29960;3275;3276;51106;51409;51451;54496;55170;55178;55798;56341;60487;63899;751071;79066;79979;84274;9836;10768;191;23382;875
C	metaraminol	path:00440_2	Aminophosphonate metabolism	Metabolism of Other Amino Acids	0.00476503	2	3275;27292;	10390;85465;5833;728294;10196;114049;117246;127253;131965;144233;196074;24140;27292;29960;3275;3276;51106;51409;51451;54496;55170;55178;55798;56341;60487;63899;751071;79066;79979;84274;9836;54675;60496;81490;9791
C	metaraminol	path:00450_3	Selenoamino acid metabolism	Metabolism of Other Amino Acids	0.00476503	2	3275;27292;	27430;4143;4144;4141;92935;10196;114049;117246;127253;131965;144233;196074;24140;27292;29960;3275;3276;51106;51409;51451;54496;55170;55178;55798;56341;60487;63899;751071;79066;79979;84274;9836;10768;191;23382
C	metaraminol	path:00626_3	Naphthalene and anthracene degradation	Xenobiotics Biodegradation and Metabolism	0.00531347	2	3275;27292;	10229;51004;123099;1591;1592;8560;83875;242;247;84188;10196;114049;117246;127253;131965;144233;196074;24140;27292;29960;3275;3276;51106;51409;51451;54496;55170;55178;55798;56341;60487;63899;751071;79066;79979;84274;9836
C	metaraminol	path:00340_3	Histidine metabolism	Amino Acid Metabolism	0.00559805	2	3275;27292;	10229;51004;144193;131669;3034;1644;3067;23438;3035;92675;84735;10196;114049;117246;127253;131965;144233;196074;24140;27292;29960;3275;3276;51106;51409;51451;54496;55170;55178;55798;56341;60487;63899;751071;79066;79979;84274;9836
C	metaraminol	path:00380_10	Tryptophan metabolism	Amino Acid Metabolism	0.00777975	2	3275;27292;	169355;3620;10196;114049;117246;127253;131965;144233;196074;24140;27292;29960;3275;3276;51106;51409;51451;54496;55170;55178;55798;56341;60487;63899;751071;79066;79979;84274;9836;15;4128;4129;1644;125061;130013;23498;8942;8564;6999;847;51166;56267;883;100037417;11185
C	metaraminol	path:00380_15	Tryptophan metabolism	Amino Acid Metabolism	0.00811802	2	54778;316;	259307;169355;3620;438;4128;4129;1644;6999;121278;7166;10352;7453;217;218;219;223;224;501;316;10193;10299;130507;143279;23295;23327;283450;29116;389898;441061;4734;4799;51257;54492;54778;56888;6045;6477;6478;79589;80196;84447;89910;90025;9025;9810;9867
C	metaraminol	path:00040_6	Pentose and glucuronate interconversions	Carbohydrate Metabolism	0.00879688	1	6120;	55556;6120;9942
C	meticrane	path:00140_1	C21-Steroid hormone metabolism	Lipid Metabolism	0.000166108	2	1586;3284;	6718;1584;1585;3283;3284;1109;3290;3291;1589;1645;1583;1586
C	metolazone	path:00100_16	Biosynthesis of steroids	Lipid Metabolism	0.00310289	1	1595;	1718;1595;2222;6713;4047
C	metolazone	path:00532_4	Chondroitin sulfate biosynthesis	Glycan Biosynthesis and Metabolism	0.00434153	1	55454;	55454;55790;135152;26229;27087;11285;126792
C	metolazone	path:00100_2	Biosynthesis of steroids	Lipid Metabolism	0.00557873	1	1595;	6309;10682;1717;55556;1718;1595;7108;4047;6307
C	metolazone	path:00100_6	Biosynthesis of steroids	Lipid Metabolism	0.00557873	1	1595;	6309;10682;1717;1718;1595;7108;6713;4047;6307
C	metolazone	path:00100_17	Biosynthesis of steroids	Lipid Metabolism	0.00557873	1	1595;	6309;10682;1717;1718;1595;7108;4047;50814;6307
C	metolazone	path:00532_1	Chondroitin sulfate biosynthesis	Glycan Biosynthesis and Metabolism	0.00557873	1	55454;	22856;337876;79586;54480;55454;55790;135152;26229;27087
C	metolazone	path:00100_5	Biosynthesis of steroids	Lipid Metabolism	0.00619679	1	1595;	6309;10682;1717;55556;1718;1595;7108;6713;4047;6307
C	metolazone	path:00532_2	Chondroitin sulfate biosynthesis	Glycan Biosynthesis and Metabolism	0.00619679	1	55454;	22856;337876;54480;79586;55454;55790;135152;26229;27087;126792
C	metolazone	path:00710_1	Carbon fixation in photosynthetic organisms	Energy Metabolism	0.00804883	1	5230;	10873;4199;137362;2805;2806;2875;84706;5313;5315;4190;4191;5230;5232
C	metolazone	path:00010_3	Glycolysis / Gluconeogenesis	Carbohydrate Metabolism	0.00866546	1	5230;	5313;5315;2023;2026;2027;441531;5223;5224;669;728188;5230;5232;97;98
C	metolazone	path:00010_4	Glycolysis / Gluconeogenesis	Carbohydrate Metabolism	0.00866546	1	5230;	2023;2026;2027;441531;5223;5224;669;728188;2597;26330;5230;5232;97;98
C	metolazone	path:00061_1	Fatty acid biosynthesis	Lipid Metabolism	0.00866546	1	10434;	2194;55301;10434;127018;26027;54764;55432;1718;9524;201562;54995;27349;31;32
C	metolazone	path:00710_2	Carbon fixation in photosynthetic organisms	Energy Metabolism	0.00866546	1	5230;	226;229;230;7086;8277;84076;22934;6120;2203;8789;7167;729708;5230;5232
C	metolazone	path:00010_5	Glycolysis / Gluconeogenesis	Carbohydrate Metabolism	0.00989764	1	5230;	441531;5223;5224;669;728188;2597;26330;7167;729708;226;229;230;5230;5232;97;98
C	metoprolol	path:00790_4	Folate biosynthesis	Metabolism of Cofactors and Vitamins	2.11587e-05	6	8886;6597;2071;1763;1660;1654;	2356;10847;10856;10973;1105;11056;1107;1108;11164;122402;131870;1653;1654;1655;1656;1659;1660;1663;1665;1763;1974;2068;2071;22907;23020;23064;23132;23400;23517;254552;25788;283927;317781;440081;4521;51202;51428;54456;54514;546;54606;54617;55308;57062;57089;57634;57696;57697;5965;60625;641;64135;652522;6594;6595;6597;728849;7486;79009;79039;79132;7919;79665;79873;8438;8467;84893;8607;8653;8886;927…
C	metoprolol	path:00790_5	Folate biosynthesis	Metabolism of Cofactors and Vitamins	2.26995e-05	6	8886;6597;2071;1763;1660;1654;	10847;10856;10973;1105;11056;1107;1108;11164;122402;131870;1653;1654;1655;1656;1659;1660;1663;1665;1763;1974;2068;2071;22907;23020;23064;23132;23400;23517;254552;25788;283927;317781;440081;4521;51202;51428;54456;54514;546;54606;54617;55308;57062;57089;57634;57696;57697;5965;60625;641;64135;652522;6594;6595;6597;728849;7486;79009;79039;79132;7919;79665;79873;8438;8467;84893;8607;8653;8886;92797;94…
C	metoprolol	path:00790_6	Folate biosynthesis	Metabolism of Cofactors and Vitamins	2.43294e-05	6	8886;6597;2071;1763;1660;1654;	10847;10856;10973;1105;11056;1107;1108;11164;122402;131870;1653;1654;1655;1656;1659;1660;1663;1665;1763;1974;2068;2071;22907;23020;23064;23132;23400;23517;254552;25788;283927;317781;440081;4521;51202;51428;54456;54514;546;54606;54617;55308;57062;57089;57634;57696;57697;5965;60625;641;64135;652522;6594;6595;6597;728849;7486;79009;79039;79132;7919;79665;79873;8438;8467;84893;8607;8653;8886;92797;94…
C	metoprolol	path:00790_7	Folate biosynthesis	Metabolism of Cofactors and Vitamins	2.60521e-05	6	8886;6597;2071;1763;1660;1654;	10847;10856;10973;1105;11056;1107;1108;11164;122402;131870;1653;1654;1655;1656;1659;1660;1663;1665;1763;1974;2068;2071;22907;23020;23064;23132;23400;23517;254552;25788;283927;317781;440081;4521;51202;51428;54456;54514;546;54606;54617;55308;57062;57089;57634;57696;57697;5965;60625;641;64135;652522;6594;6595;6597;728849;7486;79009;79039;79132;7919;79665;79873;8438;8467;84893;8607;8653;8886;92797;94…
C	metoprolol	path:00540_3	Lipopolysaccharide biosynthesis	Glycan Biosynthesis and Metabolism	8.67936e-05	6	8886;6597;2071;1763;1660;1654;	114799;157570;24142;253558;340481;347516;51126;54898;60481;619373;79071;79829;80218;80339;8260;9197;79147;10847;10856;10973;1105;11056;1107;1108;11164;122402;131870;1653;1654;1655;1656;1659;1660;1663;1665;1763;1974;2068;2071;22907;23020;23064;23132;23400;23517;254552;25788;283927;317781;440081;4521;51202;51428;54456;54514;546;54606;54617;55308;57062;57089;57634;57696;57697;5965;60625;641;64135;65…
C	metoprolol	path:00540_6	Lipopolysaccharide biosynthesis	Glycan Biosynthesis and Metabolism	8.67936e-05	6	8886;6597;2071;1763;1660;1654;	114799;157570;24142;253558;340481;347516;51126;54898;60481;619373;79071;79829;80218;80339;8260;9197;79147;10847;10856;10973;1105;11056;1107;1108;11164;122402;131870;1653;1654;1655;1656;1659;1660;1663;1665;1763;1974;2068;2071;22907;23020;23064;23132;23400;23517;254552;25788;283927;317781;440081;4521;51202;51428;54456;54514;546;54606;54617;55308;57062;57089;57634;57696;57697;5965;60625;641;64135;65…
C	metoprolol	path:00500_10	Starch and sucrose metabolism	Carbohydrate Metabolism	0.000124465	6	8886;6597;2071;1763;1660;1654;	2629;57733;2475;2645;3098;3099;3101;80201;2548;2595;642103;8972;6476;5167;5169;283209;7360;2997;2998;5236;55276;2538;57818;92579;2821;178;2632;276;277;278;279;280;5834;5836;5837;10847;10856;10973;1105;11056;1107;1108;11164;122402;131870;1653;1654;1655;1656;1659;1660;1663;1665;1763;1974;2068;2071;22907;23020;23064;23132;23400;23517;254552;25788;283927;317781;440081;4521;51202;51428;54456;54514;546…
C	metoprolol	path:00450_4	Selenoamino acid metabolism	Metabolism of Other Amino Acids	0.00166161	3	79979;63899;4144;	27430;4143;4144;10196;114049;117246;127253;131965;144233;196074;24140;27292;29960;3275;3276;51106;51409;51451;54496;55170;55178;55798;56341;60487;63899;751071;79066;79979;84274;9836;10768;191;23382;875
C	metoprolol	path:00450_3	Selenoamino acid metabolism	Metabolism of Other Amino Acids	0.00180822	3	79979;63899;4144;	27430;4143;4144;4141;92935;10196;114049;117246;127253;131965;144233;196074;24140;27292;29960;3275;3276;51106;51409;51451;54496;55170;55178;55798;56341;60487;63899;751071;79066;79979;84274;9836;10768;191;23382
C	metoprolol	path:00240_7	Pyrimidine metabolism	Nucleotide Metabolism	0.00535912	4	4940;4939;4938;6240;	87178;10622;11128;171568;25885;30834;51082;51728;5430;5431;5432;5433;5434;5435;5436;5437;5438;5439;5440;5441;5442;55703;64425;661;84172;84265;9533;10201;29922;4830;4831;4832;4833;50808;129607;51727;1503;56474;377841;953;956;124583;955;957;9583;139596;54963;7371;83549;115024;22978;30833;4907;51251;56953;84618;93034;10587;7296;50484;6240;6241;10514;10721;11044;11201;11232;27343;27434;353497;51426;5…
C	metoprolol	path:00906_4	Carotenoid biosynthesis	Biosynthesis of Secondary Metabolites	0.00634974	4	79979;63899;29929;2529;	10493;11062;150209;22977;23028;341208;54920;56931;58472;64757;79152;79901;84263;9131;92106;9540;9843;9946;114799;157570;24142;253558;340481;347516;51126;54898;60481;619373;79071;79829;80218;80339;8260;9197;10317;10331;124872;140687;144245;146664;146712;148789;170384;2526;2529;2683;283464;29071;29929;360203;374907;440138;51146;51301;55624;55650;55757;56886;79053;79087;79369;79796;80235;84002;84750…
C	metoprolol	path:00240_2	Pyrimidine metabolism	Nucleotide Metabolism	0.0067778	4	4940;4939;4938;6240;	7372;87178;10622;11128;171568;25885;30834;51082;51728;5430;5431;5432;5433;5434;5435;5436;5437;5438;5439;5440;5441;5442;55703;64425;661;84172;84265;9533;10201;29922;4830;4831;4832;4833;50808;129607;51727;1503;56474;377841;953;956;124583;955;957;9583;139596;54963;7371;83549;115024;22978;30833;4907;51251;56953;84618;93034;151531;7378;7374;1806;403314;57379;978;50484;6240;6241;10514;10721;11044;11201…
C	metoprolol	path:00750_2	Vitamin B6 metabolism	Metabolism of Cofactors and Vitamins	0.00691712	1	29968;	29968
C	metoprolol	path:00350_13	Tyrosine metabolism	Amino Acid Metabolism	0.00723552	3	79979;63899;128;	1638;7299;4128;4129;218;220;221;222;1312;220074;124;125;126;127;128;130;131;5409;1621;1644;7173;100037417;137362;2805;2806;7054;259307;6898;10229;51004;10196;114049;117246;127253;131965;144233;196074;24140;27292;29960;3275;3276;51106;51409;51451;54496;55170;55178;55798;56341;60487;63899;751071;79066;79979;84274;9836
C	mexiletine	path:00100_16	Biosynthesis of steroids	Lipid Metabolism	0.00578583	1	4047;	1718;1595;2222;6713;4047
C	midodrine	path:00562_5	Inositol phosphate metabolism	Carbohydrate Metabolism	0.00454827	1	8394;	3628;51477;3612;3613;54928;5297;5298;55300;55361;138429;200576;23396;8394;8395;8396;5289;3633;4952;56623;8867;8871;9919
C	molsidomine	path:00240_7	Pyrimidine metabolism	Nucleotide Metabolism	0.00418341	1	5429;	87178;10622;11128;171568;25885;30834;51082;51728;5430;5431;5432;5433;5434;5435;5436;5437;5438;5439;5440;5441;5442;55703;64425;661;84172;84265;9533;10201;29922;4830;4831;4832;4833;50808;129607;51727;1503;56474;377841;953;956;124583;955;957;9583;139596;54963;7371;83549;115024;22978;30833;4907;51251;56953;84618;93034;10587;7296;50484;6240;6241;10514;10721;11044;11201;11232;27343;27434;353497;51426;5…
C	molsidomine	path:00240_2	Pyrimidine metabolism	Nucleotide Metabolism	0.00447335	1	5429;	7372;87178;10622;11128;171568;25885;30834;51082;51728;5430;5431;5432;5433;5434;5435;5436;5437;5438;5439;5440;5441;5442;55703;64425;661;84172;84265;9533;10201;29922;4830;4831;4832;4833;50808;129607;51727;1503;56474;377841;953;956;124583;955;957;9583;139596;54963;7371;83549;115024;22978;30833;4907;51251;56953;84618;93034;151531;7378;7374;1806;403314;57379;978;50484;6240;6241;10514;10721;11044;11201…
C	molsidomine	path:00230_12	Purine metabolism	Nucleotide Metabolism	0.00662718	1	5429;	158;471;87178;10846;27115;50940;5136;5137;5138;5139;5140;5141;5142;5143;5144;5147;5148;5149;5150;5151;5152;5153;8622;8654;107;108;109;111;112;113;114;115;196883;55811;10622;11128;171568;25885;30834;51082;51728;5430;5431;5432;5433;5434;5435;5436;5437;5438;5439;5440;5441;5442;55703;64425;661;84172;84265;9533;10514;10721;11044;11201;11232;27343;27434;353497;51426;54107;5422;5423;5424;5425;5426;5427;…
C	molsidomine	path:00230_13	Purine metabolism	Nucleotide Metabolism	0.00662718	1	5429;	158;471;87178;10846;27115;50940;5136;5137;5138;5139;5140;5141;5142;5143;5144;5147;5148;5149;5150;5151;5152;5153;8622;8654;107;108;109;111;112;113;114;115;196883;55811;10622;11128;171568;25885;30834;51082;51728;5430;5431;5432;5433;5434;5435;5436;5437;5438;5439;5440;5441;5442;55703;64425;661;84172;84265;9533;10514;10721;11044;11201;11232;27343;27434;353497;51426;54107;5422;5423;5424;5425;5426;5427;…
C	molsidomine	path:00230_8	Purine metabolism	Nucleotide Metabolism	0.00679286	1	5429;	471;158;87178;10846;27115;50940;5136;5137;5138;5139;5140;5141;5142;5143;5144;5147;5148;5149;5150;5151;5152;5153;8622;8654;107;108;109;111;112;113;114;115;196883;55811;10622;11128;171568;25885;30834;51082;51728;5430;5431;5432;5433;5434;5435;5436;5437;5438;5439;5440;5441;5442;55703;64425;661;84172;84265;9533;10514;10721;11044;11201;11232;27343;27434;353497;51426;54107;5422;5423;5424;5425;5426;5427;…
C	moracizine	path:00140_1	C21-Steroid hormone metabolism	Lipid Metabolism	1.7611e-05	2	1586;3284;	6718;1584;1585;3283;3284;1109;3290;3291;1589;1645;1583;1586
C	nicergoline	path:00100_15	Biosynthesis of steroids	Lipid Metabolism	0.00165587	1	4597;	4597;10654;4598;3156
C	nicergoline	path:00100_8	Biosynthesis of steroids	Lipid Metabolism	0.00206945	1	4597;	3422;91734;2224;9453;4597
C	nicergoline	path:00100_13	Biosynthesis of steroids	Lipid Metabolism	0.00289615	1	4597;	3422;91734;2224;9453;4597;10654;2222
C	nicergoline	path:00100_14	Biosynthesis of steroids	Lipid Metabolism	0.00289615	1	4597;	3422;91734;2224;9453;4597;10654;4598
C	nicergoline	path:00650_10	Butanoate metabolism	Carbohydrate Metabolism	0.00372223	1	3157;	3155;54511;3157;3158;38;39;5160;5161;5162
C	nicergoline	path:00072_1	Synthesis and degradation of ketone bodies	Lipid Metabolism	0.00413504	1	3157;	3157;3158;3155;54511;38;39;56898;622;5019;64064
C	nicergoline	path:00650_7	Butanoate metabolism	Carbohydrate Metabolism	0.00743199	1	3157;	56898;622;5019;64064;65985;3155;54511;3157;3158;38;39;1962;3028;3033;3295;5160;5161;5162
C	nicergoline	path:00280_2	Valine, leucine and isoleucine degradation	Amino Acid Metabolism	0.00784342	1	3157;	38;39;3157;3158;5019;64064;3155;54511;549;56922;64087;10449;30;3032;1962;3028;3033;3295;4329
C	nicergoline	path:00280_5	Valine, leucine and isoleucine degradation	Amino Acid Metabolism	0.00784342	1	3157;	38;39;3157;3158;5019;64064;3155;54511;549;10449;30;3032;1962;3028;3033;3295;5095;5096;4329
C	nicergoline	path:00280_3	Valine, leucine and isoleucine degradation	Amino Acid Metabolism	0.00825469	1	3157;	3157;3158;3155;54511;549;56922;64087;1892;1962;3030;3712;10449;30;3032;3028;3033;3295;4329;26275;34
C	nicergoline	path:00650_2	Butanoate metabolism	Carbohydrate Metabolism	0.00866582	1	3157;	217;218;219;223;224;501;56898;622;5019;64064;65985;3155;54511;3157;3158;38;39;1962;3028;3033;3295
C	nifedipine	path:00140_1	C21-Steroid hormone metabolism	Lipid Metabolism	0.000632382	2	1586;3284;	6718;1584;1585;3283;3284;1109;3290;3291;1589;1645;1583;1586
C	nifedipine	path:00500_10	Starch and sucrose metabolism	Carbohydrate Metabolism	0.00521163	3	1660;10973;178;	2629;57733;2475;2645;3098;3099;3101;80201;2548;2595;642103;8972;6476;5167;5169;283209;7360;2997;2998;5236;55276;2538;57818;92579;2821;178;2632;276;277;278;279;280;5834;5836;5837;10847;10856;10973;1105;11056;1107;1108;11164;122402;131870;1653;1654;1655;1656;1659;1660;1663;1665;1763;1974;2068;2071;22907;23020;23064;23132;23400;23517;254552;25788;283927;317781;440081;4521;51202;51428;54456;54514;546…
C	nifedipine	path:00290_3	Valine, leucine and isoleucine biosynthesis	Amino Acid Metabolism	0.00628604	1	586;	586;587
C	nifedipine	path:00770_5	Pantothenate and CoA biosynthesis	Metabolism of Cofactors and Vitamins	0.00628604	1	586;	586;587
C	nifedipine	path:00770_6	Pantothenate and CoA biosynthesis	Metabolism of Cofactors and Vitamins	0.00628604	1	586;	586;587
C	nifedipine	path:00770_7	Pantothenate and CoA biosynthesis	Metabolism of Cofactors and Vitamins	0.00628604	1	586;	586;587
C	nifedipine	path:00770_2	Pantothenate and CoA biosynthesis	Metabolism of Cofactors and Vitamins	0.00941442	1	1806;	51733;1807;1806
C	nimodipine	path:00650_10	Butanoate metabolism	Carbohydrate Metabolism	0.00706171	1	3157;	3155;54511;3157;3158;38;39;5160;5161;5162
C	nimodipine	path:00072_1	Synthesis and degradation of ketone bodies	Lipid Metabolism	0.00784342	1	3157;	3157;3158;3155;54511;38;39;56898;622;5019;64064
C	nimodipine	path:00860_2	Porphyrin and chlorophyll metabolism	Metabolism of Cofactors and Vitamins	0.00784342	1	2495;	1352;27235;79947;1356;2495;94033;5498;1371;3052;2235
C	nitrendipine	path:00380_1	Tryptophan metabolism	Amino Acid Metabolism	0.000758411	2	8942;1545;	259307;169355;3620;11283;113612;1543;1544;1545;1548;1549;1551;1553;1555;1557;1558;1559;1562;1565;1571;1572;1573;1576;1577;1580;1588;199974;260293;29785;57834;64816;66002;438;10196;114049;117246;127253;131965;144233;196074;24140;27292;29960;3275;3276;51106;51409;51451;54496;55170;55178;55798;56341;60487;63899;751071;79066;79979;84274;9836;15;4128;4129;1644;125061;8942;6999;121278;7166;10352;7453;1…
C	nitrendipine	path:00380_4	Tryptophan metabolism	Amino Acid Metabolism	0.00091438	2	8942;1545;	259307;169355;3620;11283;113612;1543;1544;1545;1548;1549;1551;1553;1555;1557;1558;1559;1562;1565;1571;1572;1573;1576;1577;1580;1588;199974;260293;29785;57834;64816;66002;438;10196;114049;117246;127253;131965;144233;196074;24140;27292;29960;3275;3276;51106;51409;51451;54496;55170;55178;55798;56341;60487;63899;751071;79066;79979;84274;9836;15;4128;4129;1644;125061;23498;8942;8564;6999;121278;7166;1…
C	nitrendipine	path:00380_2	Tryptophan metabolism	Amino Acid Metabolism	0.00108451	2	8942;1545;	259307;169355;3620;11283;113612;1543;1544;1545;1548;1549;1551;1553;1555;1557;1558;1559;1562;1565;1571;1572;1573;1576;1577;1580;1588;199974;260293;29785;57834;64816;66002;438;10196;114049;117246;127253;131965;144233;196074;24140;27292;29960;3275;3276;51106;51409;51451;54496;55170;55178;55798;56341;60487;63899;751071;79066;79979;84274;9836;15;4128;4129;1644;125061;23498;8942;8564;6999;121278;7166;1…
C	nitrendipine	path:00380_3	Tryptophan metabolism	Amino Acid Metabolism	0.00167884	2	8942;1545;	259307;169355;3620;11283;113612;1543;1544;1545;1548;1549;1551;1553;1555;1557;1558;1559;1562;1565;1571;1572;1573;1576;1577;1580;1588;199974;260293;29785;57834;64816;66002;438;10196;114049;117246;127253;131965;144233;196074;24140;27292;29960;3275;3276;51106;51409;51451;54496;55170;55178;55798;56341;60487;63899;751071;79066;79979;84274;9836;15;4128;4129;1644;125061;8942;6999;121278;7166;10352;7453;2…
C	ouabain	path:00260_2	Glycine, serine and threonine metabolism	Amino Acid Metabolism	0.000147164	8	7403;5927;55818;23210;23135;23081;221037;10765;	100130224;100133760;10765;112399;121642;221037;221120;23030;23081;23135;23210;51780;54583;54681;55239;55693;55818;5927;7403;7404;8242;8284;9682
C	ouabain	path:00904_1	Diterpenoid biosynthesis	Biosynthesis of Secondary Metabolites	0.000147164	8	7403;5927;55818;23210;23135;23081;221037;10765;	100130224;100133760;10765;112399;121642;221037;221120;23030;23081;23135;23210;51780;54583;54681;55239;55693;55818;5927;7403;7404;8242;8284;9682
C	ouabain	path:00450_3	Selenoamino acid metabolism	Metabolism of Other Amino Acids	0.000731215	9	9836;79979;79066;51451;51106;3275;27292;4141;4144;	27430;4143;4144;4141;92935;10196;114049;117246;127253;131965;144233;196074;24140;27292;29960;3275;3276;51106;51409;51451;54496;55170;55178;55798;56341;60487;63899;751071;79066;79979;84274;9836;10768;191;23382
C	ouabain	path:00380_8	Tryptophan metabolism	Amino Acid Metabolism	0.00139828	8	8942;9836;79979;79066;51451;51106;3275;27292;	10196;114049;117246;127253;131965;144233;196074;24140;27292;29960;3275;3276;51106;51409;51451;54496;55170;55178;55798;56341;60487;63899;751071;79066;79979;84274;9836;130013;23498;8942;847
C	ouabain	path:00450_2	Selenoamino acid metabolism	Metabolism of Other Amino Acids	0.00148237	3	1491;22929;22928;	22928;22929;51540;1491
C	ouabain	path:00450_4	Selenoamino acid metabolism	Metabolism of Other Amino Acids	0.00264458	8	9836;79979;79066;51451;51106;3275;27292;4144;	27430;4143;4144;10196;114049;117246;127253;131965;144233;196074;24140;27292;29960;3275;3276;51106;51409;51451;54496;55170;55178;55798;56341;60487;63899;751071;79066;79979;84274;9836;10768;191;23382;875
C	ouabain	path:00981_2	Insect hormone biosynthesis	Biosynthesis of Secondary Metabolites	0.0026903	7	9836;79979;79066;51451;51106;3275;27292;	10196;114049;117246;127253;131965;144233;196074;24140;27292;29960;3275;3276;51106;51409;51451;54496;55170;55178;55798;56341;60487;63899;751071;79066;79979;84274;9836
C	ouabain	path:00440_2	Aminophosphonate metabolism	Metabolism of Other Amino Acids	0.0032115	8	60496;9836;79979;79066;51451;51106;3275;27292;	10390;85465;5833;728294;10196;114049;117246;127253;131965;144233;196074;24140;27292;29960;3275;3276;51106;51409;51451;54496;55170;55178;55798;56341;60487;63899;751071;79066;79979;84274;9836;54675;60496;81490;9791
C	ouabain	path:00562_5	Inositol phosphate metabolism	Carbohydrate Metabolism	0.00410727	6	8871;8867;8396;8394;55361;3628;	3628;51477;3612;3613;54928;5297;5298;55300;55361;138429;200576;23396;8394;8395;8396;5289;3633;4952;56623;8867;8871;9919
C	ouabain	path:00380_3	Tryptophan metabolism	Amino Acid Metabolism	0.00440301	16	9025;89910;4799;4734;29116;23327;8942;9836;79979;79066;51451;51106;3275;27292;1545;1543;	259307;169355;3620;11283;113612;1543;1544;1545;1548;1549;1551;1553;1555;1557;1558;1559;1562;1565;1571;1572;1573;1576;1577;1580;1588;199974;260293;29785;57834;64816;66002;438;10196;114049;117246;127253;131965;144233;196074;24140;27292;29960;3275;3276;51106;51409;51451;54496;55170;55178;55798;56341;60487;63899;751071;79066;79979;84274;9836;15;4128;4129;1644;125061;8942;6999;121278;7166;10352;7453;2…
C	ouabain	path:00380_10	Tryptophan metabolism	Amino Acid Metabolism	0.00473646	9	8564;8942;9836;79979;79066;51451;51106;3275;27292;	169355;3620;10196;114049;117246;127253;131965;144233;196074;24140;27292;29960;3275;3276;51106;51409;51451;54496;55170;55178;55798;56341;60487;63899;751071;79066;79979;84274;9836;15;4128;4129;1644;125061;130013;23498;8942;8564;6999;847;51166;56267;883;100037417;11185
C	ouabain	path:00440_1	Aminophosphonate metabolism	Metabolism of Other Amino Acids	0.00508585	7	9836;79979;79066;51451;51106;3275;27292;	5833;728294;64850;10196;114049;117246;127253;131965;144233;196074;24140;27292;29960;3275;3276;51106;51409;51451;54496;55170;55178;55798;56341;60487;63899;751071;79066;79979;84274;9836
C	ouabain	path:00100_4	Biosynthesis of steroids	Lipid Metabolism	0.00535987	2	55556;6309;	6309;55556
C	ouabain	path:00130_5	Ubiquinone and menaquinone biosynthesis	Metabolism of Cofactors and Vitamins	0.00616139	7	9836;79979;79066;51451;51106;3275;27292;	1352;27235;79947;10196;114049;117246;127253;131965;144233;196074;24140;27292;29960;3275;3276;51106;51409;51451;54496;55170;55178;55798;56341;60487;63899;751071;79066;79979;84274;9836;100037417
C	ouabain	path:00410_2	beta-Alanine metabolism	Metabolism of Other Amino Acids	0.0066257	3	18;26275;1962;	1892;1962;3030;26275;4329;18
C	ouabain	path:00271_8	Methionine metabolism	Amino Acid Metabolism	0.00807214	6	1789;4144;4141;4548;1491;2745;	64850;6898;2745;1491;875;4548;4141;92935;23743;635;27430;4143;4144;10768;191;23382;1786;1787;1788;1789;29947;259307;1352;27235;79947
C	ouabain	path:00380_13	Tryptophan metabolism	Amino Acid Metabolism	0.00869313	15	9025;89910;4799;4734;29116;23327;9836;79979;79066;51451;51106;3275;27292;1545;1543;	259307;169355;3620;11283;113612;1543;1544;1545;1548;1549;1551;1553;1555;1557;1558;1559;1562;1565;1571;1572;1573;1576;1577;1580;1588;199974;260293;29785;57834;64816;66002;438;10196;114049;117246;127253;131965;144233;196074;24140;27292;29960;3275;3276;51106;51409;51451;54496;55170;55178;55798;56341;60487;63899;751071;79066;79979;84274;9836;15;4128;4129;1644;6999;121278;7166;10352;7453;217;218;219;2…
C	ouabain	path:00130_1	Ubiquinone and menaquinone biosynthesis	Metabolism of Cofactors and Vitamins	0.00880809	7	9836;79979;79066;51451;51106;3275;27292;	1352;27235;79947;10196;114049;117246;127253;131965;144233;196074;24140;27292;29960;3275;3276;51106;51409;51451;54496;55170;55178;55798;56341;60487;63899;751071;79066;79979;84274;9836;10229;51004;51805
C	ouabain	path:00130_2	Ubiquinone and menaquinone biosynthesis	Metabolism of Cofactors and Vitamins	0.00880809	7	9836;79979;79066;51451;51106;3275;27292;	1352;27235;79947;10196;114049;117246;127253;131965;144233;196074;24140;27292;29960;3275;3276;51106;51409;51451;54496;55170;55178;55798;56341;60487;63899;751071;79066;79979;84274;9836;10229;51004;100037417
C	ouabain	path:00271_7	Methionine metabolism	Amino Acid Metabolism	0.00985614	6	1789;4144;4141;4548;2745;262;	64850;6898;262;2745;875;4548;4141;92935;123263;23743;635;27430;4143;4144;10768;191;23382;1786;1787;1788;1789;29947;259307;1352;27235;79947
C	oxedrine	path:00100_19	Biosynthesis of steroids	Lipid Metabolism	0.0051265	1	1728;	79001;1728;2638;2677
C	oxetacaine	path:00100_2	Biosynthesis of steroids	Lipid Metabolism	4.64597e-05	2	6307;4047;	6309;10682;1717;55556;1718;1595;7108;4047;6307
C	oxetacaine	path:00100_6	Biosynthesis of steroids	Lipid Metabolism	4.64597e-05	2	6307;4047;	6309;10682;1717;1718;1595;7108;6713;4047;6307
C	oxetacaine	path:00100_17	Biosynthesis of steroids	Lipid Metabolism	4.64597e-05	2	6307;4047;	6309;10682;1717;1718;1595;7108;4047;50814;6307
C	oxetacaine	path:00100_5	Biosynthesis of steroids	Lipid Metabolism	5.8033e-05	2	6307;4047;	6309;10682;1717;55556;1718;1595;7108;6713;4047;6307
C	oxetacaine	path:00100_16	Biosynthesis of steroids	Lipid Metabolism	0.00578583	1	4047;	1718;1595;2222;6713;4047
C	oxetacaine	path:00100_18	Biosynthesis of steroids	Lipid Metabolism	0.00578583	1	6307;	1718;7108;50814;6307;51478
C	oxprenolol	path:00650_10	Butanoate metabolism	Carbohydrate Metabolism	0.00520768	1	3157;	3155;54511;3157;3158;38;39;5160;5161;5162
C	oxprenolol	path:00072_1	Synthesis and degradation of ketone bodies	Lipid Metabolism	0.00578475	1	3157;	3157;3158;3155;54511;38;39;56898;622;5019;64064
C	pentoxifylline	path:00140_1	C21-Steroid hormone metabolism	Lipid Metabolism	2.05405e-05	2	1586;3284;	6718;1584;1585;3283;3284;1109;3290;3291;1589;1645;1583;1586
C	pentoxifylline	path:00150_1	Androgen and estrogen metabolism	Lipid Metabolism	0.00155601	2	3284;79066;	10720;10941;133688;167127;54490;54575;54576;54577;54578;54579;54600;54657;54658;54659;574537;7363;7364;7365;7366;7367;79799;10196;114049;117246;127253;131965;144233;196074;24140;27292;29960;3275;3276;51106;51409;51451;54496;55170;55178;55798;56341;60487;63899;751071;79066;79979;84274;9836;10229;51004;3292;3294;51144;51170;51478;7923;8630;6783;414;415;6718;6715;6716;79644;11283;113612;1543;1544;15…
C	pentoxifylline	path:00040_3	Pentose and glucuronate interconversions	Carbohydrate Metabolism	0.00231764	1	231;	55556;6120;9942;231
C	pentoxifylline	path:00040_4	Pentose and glucuronate interconversions	Carbohydrate Metabolism	0.00231764	1	231;	55556;231;51181;51084
C	pentoxifylline	path:00040_7	Pentose and glucuronate interconversions	Carbohydrate Metabolism	0.00231764	1	231;	55556;6120;9942;231
C	pentoxifylline	path:00040_9	Pentose and glucuronate interconversions	Carbohydrate Metabolism	0.00231764	1	231;	6120;9942;231;51181
C	pentoxifylline	path:00040_10	Pentose and glucuronate interconversions	Carbohydrate Metabolism	0.00231764	1	231;	55556;9942;231;51181
C	pentoxifylline	path:00040_15	Pentose and glucuronate interconversions	Carbohydrate Metabolism	0.00231764	1	231;	55556;231;51181;51084
C	pentoxifylline	path:00561_5	Glycerolipid metabolism	Lipid Metabolism	0.00924067	1	231;	11343;256356;2710;2712;231;217;218;219;223;224;501;132158;10327;4023;2720;3938
C	perhexiline	path:00100_6	Biosynthesis of steroids	Lipid Metabolism	1.15968e-08	5	6307;4047;6713;1595;1717;	6309;10682;1717;1718;1595;7108;6713;4047;6307
C	perhexiline	path:00100_5	Biosynthesis of steroids	Lipid Metabolism	2.30048e-08	5	6307;4047;6713;1595;1717;	6309;10682;1717;55556;1718;1595;7108;6713;4047;6307
C	perhexiline	path:00100_2	Biosynthesis of steroids	Lipid Metabolism	1.17329e-06	4	6307;4047;1595;1717;	6309;10682;1717;55556;1718;1595;7108;4047;6307
C	perhexiline	path:00100_17	Biosynthesis of steroids	Lipid Metabolism	1.17329e-06	4	6307;4047;1595;1717;	6309;10682;1717;1718;1595;7108;4047;50814;6307
C	perhexiline	path:00100_16	Biosynthesis of steroids	Lipid Metabolism	9.67969e-06	3	4047;6713;1595;	1718;1595;2222;6713;4047
C	perhexiline	path:00100_18	Biosynthesis of steroids	Lipid Metabolism	0.000972844	2	51478;6307;	1718;7108;50814;6307;51478
C	perhexiline	path:00010_3	Glycolysis / Gluconeogenesis	Carbohydrate Metabolism	0.00834349	2	5230;2023;	5313;5315;2023;2026;2027;441531;5223;5224;669;728188;5230;5232;97;98
C	perhexiline	path:00010_4	Glycolysis / Gluconeogenesis	Carbohydrate Metabolism	0.00834349	2	5230;2023;	2023;2026;2027;441531;5223;5224;669;728188;2597;26330;5230;5232;97;98
C	phentolamine	path:00980_1	Metabolism of xenobiotics by cytochrome P450	Fluorene degradation	0.000593025	3	220;1545;1543;	11283;113612;1543;1544;1545;1548;1549;1551;1553;1555;1557;1558;1559;1562;1565;1571;1572;1573;1576;1577;1580;1588;199974;260293;29785;57834;64816;66002;119391;221357;2938;2939;2940;2941;2944;2946;2947;2948;2949;2950;2952;2953;2954;373156;4257;4258;4259;9446;10720;10941;133688;167127;54490;54575;54576;54577;54578;54579;54600;54657;54658;54659;574537;7363;7364;7365;7366;7367;79799;218;220;221;222;12…
C	phentolamine	path:00232_1	Caffeine metabolism	Biosynthesis of Secondary Metabolites	0.00159431	2	1545;1543;	11283;113612;1543;1544;1545;1548;1549;1551;1553;1555;1557;1558;1559;1562;1565;1571;1572;1573;1576;1577;1580;1588;199974;260293;29785;57834;64816;66002;7498;10;9
C	phentolamine	path:00232_2	Caffeine metabolism	Biosynthesis of Secondary Metabolites	0.00159431	2	1545;1543;	11283;113612;1543;1544;1545;1548;1549;1551;1553;1555;1557;1558;1559;1562;1565;1571;1572;1573;1576;1577;1580;1588;199974;260293;29785;57834;64816;66002;7498;10;9
C	phentolamine	path:00071_2	Fatty acid metabolism	Lipid Metabolism	0.00305139	2	1545;1543;	1579;284541;124;125;126;127;128;130;131;217;218;219;223;224;501;11283;113612;1543;1544;1545;1548;1549;1551;1553;1555;1557;1558;1559;1562;1565;1571;1572;1573;1576;1577;1580;1588;199974;260293;29785;57834;64816;66002
C	phentolamine	path:00591_1	Linoleic acid metabolism	Lipid Metabolism	0.00460053	2	1545;1543;	11283;113612;1543;1544;1545;1548;1549;1551;1553;1555;1557;1558;1559;1562;1565;1571;1572;1573;1576;1577;1580;1588;199974;260293;29785;57834;64816;66002;246;247;100137049;123745;151056;255189;26279;283748;30814;391013;50487;5319;5320;5321;5322;64600;81579;8398;8399;84647;8605;8681;240;3992;9415
C	phentolamine	path:00590_4	Arachidonic acid metabolism	Lipid Metabolism	0.00567102	2	1545;1543;	11283;113612;1543;1544;1545;1548;1549;1551;1553;1555;1557;1558;1559;1562;1565;1571;1572;1573;1576;1577;1580;1588;199974;260293;29785;57834;64816;66002;1579;284541;246;247;242;4051;8529;239;5742;5743;100137049;123745;151056;255189;26279;283748;30814;391013;50487;5319;5320;5321;5322;64600;81579;8398;8399;84647;8605;8681;240
C	phentolamine	path:00361_2	gamma-Hexachlorocyclohexane degradation	Xenobiotics Biodegradation and Metabolism	0.00605081	2	1545;1543;	10229;51004;10170;10202;10901;115817;147015;201140;207063;25979;317749;51635;79758;9249;248;249;250;251;390928;51205;52;53;54;55;92370;93650;5444;5445;5446;123099;1591;1592;8560;11283;113612;1543;1544;1545;1548;1549;1551;1553;1555;1557;1558;1559;1562;1565;1571;1572;1573;1576;1577;1580;1588;199974;260293;29785;57834;64816;66002
C	phentolamine	path:00590_3	Arachidonic acid metabolism	Lipid Metabolism	0.00789886	2	1545;1543;	2053;11283;113612;1543;1544;1545;1548;1549;1551;1553;1555;1557;1558;1559;1562;1565;1571;1572;1573;1576;1577;1580;1588;199974;260293;29785;57834;64816;66002;1579;284541;246;247;242;257202;2876;2877;2878;2879;2880;2882;493869;4051;8529;239;5742;5743;100137049;123745;151056;255189;26279;283748;30814;391013;50487;5319;5320;5321;5322;64600;81579;8398;8399;84647;8605;8681;240;4048;4056
C	phentolamine	path:00590_6	Arachidonic acid metabolism	Lipid Metabolism	0.00789886	2	1545;1543;	11283;113612;1543;1544;1545;1548;1549;1551;1553;1555;1557;1558;1559;1562;1565;1571;1572;1573;1576;1577;1580;1588;199974;260293;29785;57834;64816;66002;1579;284541;246;247;242;4051;8529;239;5742;5743;100137049;123745;151056;255189;26279;283748;30814;391013;50487;5319;5320;5321;5322;64600;81579;8398;8399;84647;8605;8681;240;5740;10728;80142;9536;6916;8644;27306;5730;10901;873;874
C	phentolamine	path:00380_1	Tryptophan metabolism	Amino Acid Metabolism	0.00811802	2	1545;1543;	259307;169355;3620;11283;113612;1543;1544;1545;1548;1549;1551;1553;1555;1557;1558;1559;1562;1565;1571;1572;1573;1576;1577;1580;1588;199974;260293;29785;57834;64816;66002;438;10196;114049;117246;127253;131965;144233;196074;24140;27292;29960;3275;3276;51106;51409;51451;54496;55170;55178;55798;56341;60487;63899;751071;79066;79979;84274;9836;15;4128;4129;1644;125061;8942;6999;121278;7166;10352;7453;1…
C	phentolamine	path:00590_5	Arachidonic acid metabolism	Lipid Metabolism	0.0087918	2	1545;1543;	11283;113612;1543;1544;1545;1548;1549;1551;1553;1555;1557;1558;1559;1562;1565;1571;1572;1573;1576;1577;1580;1588;199974;260293;29785;57834;64816;66002;1579;284541;246;247;242;257202;2876;2877;2878;2879;2880;2882;493869;4051;8529;239;5742;5743;100137049;123745;151056;255189;26279;283748;30814;391013;50487;5319;5320;5321;5322;64600;81579;8398;8399;84647;8605;8681;240;4048;4056;124975;2678;2686;2687…
C	phentolamine	path:00150_2	Androgen and estrogen metabolism	Lipid Metabolism	0.00948982	2	1545;1543;	10720;10941;133688;167127;54490;54575;54576;54577;54578;54579;54600;54657;54658;54659;574537;7363;7364;7365;7366;7367;79799;10229;51004;3292;3294;51144;51170;51478;7923;8630;6783;414;415;6718;6715;6716;79644;11283;113612;1543;1544;1545;1548;1549;1551;1553;1555;1557;1558;1559;1562;1565;1571;1572;1573;1576;1577;1580;1588;199974;260293;29785;57834;64816;66002;3293;8644;1109;3290;3291;1584;1585;3283;…
C	phentolamine	path:00590_1	Arachidonic acid metabolism	Lipid Metabolism	0.00948982	2	1545;1543;	2053;11283;113612;1543;1544;1545;1548;1549;1551;1553;1555;1557;1558;1559;1562;1565;1571;1572;1573;1576;1577;1580;1588;199974;260293;29785;57834;64816;66002;1579;284541;246;247;242;257202;2876;2877;2878;2879;2880;2882;493869;4051;8529;239;5742;5743;100137049;123745;151056;255189;26279;283748;30814;391013;50487;5319;5320;5321;5322;64600;81579;8398;8399;84647;8605;8681;240;4048;4056;5740;10728;80142…
C	phentolamine	path:00380_4	Tryptophan metabolism	Amino Acid Metabolism	0.00972782	2	1545;1543;	259307;169355;3620;11283;113612;1543;1544;1545;1548;1549;1551;1553;1555;1557;1558;1559;1562;1565;1571;1572;1573;1576;1577;1580;1588;199974;260293;29785;57834;64816;66002;438;10196;114049;117246;127253;131965;144233;196074;24140;27292;29960;3275;3276;51106;51409;51451;54496;55170;55178;55798;56341;60487;63899;751071;79066;79979;84274;9836;15;4128;4129;1644;125061;23498;8942;8564;6999;121278;7166;1…
C	pinacidil	path:00562_5	Inositol phosphate metabolism	Carbohydrate Metabolism	0.00454827	1	8394;	3628;51477;3612;3613;54928;5297;5298;55300;55361;138429;200576;23396;8394;8395;8396;5289;3633;4952;56623;8867;8871;9919
C	prazosin	path:00100_15	Biosynthesis of steroids	Lipid Metabolism	0.00149037	1	4597;	4597;10654;4598;3156
C	prazosin	path:00100_8	Biosynthesis of steroids	Lipid Metabolism	0.00186266	1	4597;	3422;91734;2224;9453;4597
C	prazosin	path:00100_13	Biosynthesis of steroids	Lipid Metabolism	0.00260686	1	4597;	3422;91734;2224;9453;4597;10654;2222
C	prazosin	path:00100_14	Biosynthesis of steroids	Lipid Metabolism	0.00260686	1	4597;	3422;91734;2224;9453;4597;10654;4598
C	prenylamine	path:00910_2	Nitrogen metabolism	Energy Metabolism	0.00839465	2	440;1491;	1373;275;374569;80150;2746;2747;51557;2752;27165;2744;1491;3034;440
C	procainamide	path:00750_2	Vitamin B6 metabolism	Metabolism of Cofactors and Vitamins	0.00107692	1	29968;	29968
C	procaine	path:00562_5	Inositol phosphate metabolism	Carbohydrate Metabolism	0.00726774	1	8394;	3628;51477;3612;3613;54928;5297;5298;55300;55361;138429;200576;23396;8394;8395;8396;5289;3633;4952;56623;8867;8871;9919
C	propafenone	path:00362_8	Benzoate degradation via hydroxylation	Xenobiotics Biodegradation and Metabolism	0.00140828	1	201562;	201562
C	propafenone	path:00362_10	Benzoate degradation via hydroxylation	Xenobiotics Biodegradation and Metabolism	0.00140828	1	201562;	201562
C	propafenone	path:00400_2	Phenylalanine, tyrosine and tryptophan biosynthesis	Amino Acid Metabolism	0.00140828	1	201562;	201562
C	propafenone	path:00400_7	Phenylalanine, tyrosine and tryptophan biosynthesis	Amino Acid Metabolism	0.00140828	1	201562;	201562
C	propafenone	path:00350_16	Tyrosine metabolism	Amino Acid Metabolism	0.00281463	1	201562;	1891;201562
C	propafenone	path:00350_17	Tyrosine metabolism	Amino Acid Metabolism	0.00281463	1	201562;	2184;201562
C	propafenone	path:00362_13	Benzoate degradation via hydroxylation	Xenobiotics Biodegradation and Metabolism	0.00281463	1	201562;	201562;100037417
C	propafenone	path:00650_16	Butanoate metabolism	Carbohydrate Metabolism	0.00281463	1	201562;	201562;79944
C	propafenone	path:00362_7	Benzoate degradation via hydroxylation	Xenobiotics Biodegradation and Metabolism	0.00421905	1	201562;	242;247;201562
C	propafenone	path:00100_15	Biosynthesis of steroids	Lipid Metabolism	0.00562156	1	4597;	4597;10654;4598;3156
C	propafenone	path:00100_8	Biosynthesis of steroids	Lipid Metabolism	0.00702215	1	4597;	3422;91734;2224;9453;4597
C	propafenone	path:00650_15	Butanoate metabolism	Carbohydrate Metabolism	0.00702215	1	201562;	1892;1962;3030;35;201562
C	propafenone	path:00100_13	Biosynthesis of steroids	Lipid Metabolism	0.00981759	1	4597;	3422;91734;2224;9453;4597;10654;2222
C	propafenone	path:00100_14	Biosynthesis of steroids	Lipid Metabolism	0.00981759	1	4597;	3422;91734;2224;9453;4597;10654;4598
C	proscillaridin	path:00450_3	Selenoamino acid metabolism	Metabolism of Other Amino Acids	6.54102e-06	11	23382;9836;79979;55798;54496;51451;51106;3275;27292;4141;4144;	27430;4143;4144;4141;92935;10196;114049;117246;127253;131965;144233;196074;24140;27292;29960;3275;3276;51106;51409;51451;54496;55170;55178;55798;56341;60487;63899;751071;79066;79979;84274;9836;10768;191;23382
C	proscillaridin	path:00450_4	Selenoamino acid metabolism	Metabolism of Other Amino Acids	3.30105e-05	10	23382;9836;79979;55798;54496;51451;51106;3275;27292;4144;	27430;4143;4144;10196;114049;117246;127253;131965;144233;196074;24140;27292;29960;3275;3276;51106;51409;51451;54496;55170;55178;55798;56341;60487;63899;751071;79066;79979;84274;9836;10768;191;23382;875
C	proscillaridin	path:00981_2	Insect hormone biosynthesis	Biosynthesis of Secondary Metabolites	0.000192889	8	9836;79979;55798;54496;51451;51106;3275;27292;	10196;114049;117246;127253;131965;144233;196074;24140;27292;29960;3275;3276;51106;51409;51451;54496;55170;55178;55798;56341;60487;63899;751071;79066;79979;84274;9836
C	proscillaridin	path:00380_13	Tryptophan metabolism	Amino Acid Metabolism	0.000284261	17	6477;4799;4734;29116;10299;10193;224;9836;79979;55798;54496;51451;51106;3275;27292;1545;1543;	259307;169355;3620;11283;113612;1543;1544;1545;1548;1549;1551;1553;1555;1557;1558;1559;1562;1565;1571;1572;1573;1576;1577;1580;1588;199974;260293;29785;57834;64816;66002;438;10196;114049;117246;127253;131965;144233;196074;24140;27292;29960;3275;3276;51106;51409;51451;54496;55170;55178;55798;56341;60487;63899;751071;79066;79979;84274;9836;15;4128;4129;1644;6999;121278;7166;10352;7453;217;218;219;2…
C	proscillaridin	path:00380_3	Tryptophan metabolism	Amino Acid Metabolism	0.000358344	17	6477;4799;4734;29116;10299;10193;224;9836;79979;55798;54496;51451;51106;3275;27292;1545;1543;	259307;169355;3620;11283;113612;1543;1544;1545;1548;1549;1551;1553;1555;1557;1558;1559;1562;1565;1571;1572;1573;1576;1577;1580;1588;199974;260293;29785;57834;64816;66002;438;10196;114049;117246;127253;131965;144233;196074;24140;27292;29960;3275;3276;51106;51409;51451;54496;55170;55178;55798;56341;60487;63899;751071;79066;79979;84274;9836;15;4128;4129;1644;125061;8942;6999;121278;7166;10352;7453;2…
C	proscillaridin	path:00440_1	Aminophosphonate metabolism	Metabolism of Other Amino Acids	0.000428803	8	9836;79979;55798;54496;51451;51106;3275;27292;	5833;728294;64850;10196;114049;117246;127253;131965;144233;196074;24140;27292;29960;3275;3276;51106;51409;51451;54496;55170;55178;55798;56341;60487;63899;751071;79066;79979;84274;9836
C	proscillaridin	path:00510_8	N-Glycan biosynthesis	Glycan Biosynthesis and Metabolism	0.000483938	4	57134;4121;10905;4245;	4245;10905;11253;4121;57134;23193;7841
C	proscillaridin	path:00130_5	Ubiquinone and menaquinone biosynthesis	Metabolism of Cofactors and Vitamins	0.000546073	8	9836;79979;55798;54496;51451;51106;3275;27292;	1352;27235;79947;10196;114049;117246;127253;131965;144233;196074;24140;27292;29960;3275;3276;51106;51409;51451;54496;55170;55178;55798;56341;60487;63899;751071;79066;79979;84274;9836;100037417
C	proscillaridin	path:00380_8	Tryptophan metabolism	Amino Acid Metabolism	0.000546073	8	9836;79979;55798;54496;51451;51106;3275;27292;	10196;114049;117246;127253;131965;144233;196074;24140;27292;29960;3275;3276;51106;51409;51451;54496;55170;55178;55798;56341;60487;63899;751071;79066;79979;84274;9836;130013;23498;8942;847
C	proscillaridin	path:00130_1	Ubiquinone and menaquinone biosynthesis	Metabolism of Cofactors and Vitamins	0.000858125	8	9836;79979;55798;54496;51451;51106;3275;27292;	1352;27235;79947;10196;114049;117246;127253;131965;144233;196074;24140;27292;29960;3275;3276;51106;51409;51451;54496;55170;55178;55798;56341;60487;63899;751071;79066;79979;84274;9836;10229;51004;51805
C	proscillaridin	path:00130_2	Ubiquinone and menaquinone biosynthesis	Metabolism of Cofactors and Vitamins	0.000858125	8	9836;79979;55798;54496;51451;51106;3275;27292;	1352;27235;79947;10196;114049;117246;127253;131965;144233;196074;24140;27292;29960;3275;3276;51106;51409;51451;54496;55170;55178;55798;56341;60487;63899;751071;79066;79979;84274;9836;10229;51004;100037417
C	proscillaridin	path:00510_6	N-Glycan biosynthesis	Glycan Biosynthesis and Metabolism	0.000919187	4	57134;4121;10905;4245;	4247;4122;4124;4245;10905;11253;4121;57134
C	proscillaridin	path:00510_7	N-Glycan biosynthesis	Glycan Biosynthesis and Metabolism	0.000919187	4	57134;4121;10905;4245;	4122;4124;4245;10905;11253;4121;57134;23193
C	proscillaridin	path:00271_7	Methionine metabolism	Amino Acid Metabolism	0.000921745	7	1789;23382;4144;4141;4548;2745;262;	64850;6898;262;2745;875;4548;4141;92935;123263;23743;635;27430;4143;4144;10768;191;23382;1786;1787;1788;1789;29947;259307;1352;27235;79947
C	proscillaridin	path:00340_10	Histidine metabolism	Amino Acid Metabolism	0.00106044	8	9836;79979;55798;54496;51451;51106;3275;27292;	3034;1644;3067;23438;3035;92675;84735;10196;114049;117246;127253;131965;144233;196074;24140;27292;29960;3275;3276;51106;51409;51451;54496;55170;55178;55798;56341;60487;63899;751071;79066;79979;84274;9836
C	proscillaridin	path:00340_7	Histidine metabolism	Amino Acid Metabolism	0.00107744	11	9197;79071;9836;79979;55798;54496;51451;51106;3275;27292;224;	3034;1644;3067;217;218;219;223;224;501;4128;4129;3176;23438;3035;92675;84735;10196;114049;117246;127253;131965;144233;196074;24140;27292;29960;3275;3276;51106;51409;51451;54496;55170;55178;55798;56341;60487;63899;751071;79066;79979;84274;9836;114799;157570;24142;253558;340481;347516;51126;54898;60481;619373;79071;79829;80218;80339;8260;9197
C	proscillaridin	path:00440_2	Aminophosphonate metabolism	Metabolism of Other Amino Acids	0.00129909	8	9836;79979;55798;54496;51451;51106;3275;27292;	10390;85465;5833;728294;10196;114049;117246;127253;131965;144233;196074;24140;27292;29960;3275;3276;51106;51409;51451;54496;55170;55178;55798;56341;60487;63899;751071;79066;79979;84274;9836;54675;60496;81490;9791
C	proscillaridin	path:00340_4	Histidine metabolism	Amino Acid Metabolism	0.00140301	10	9197;79071;9836;79979;55798;54496;51451;51106;3275;27292;	131669;3034;1644;3067;3176;23438;3035;92675;84735;10196;114049;117246;127253;131965;144233;196074;24140;27292;29960;3275;3276;51106;51409;51451;54496;55170;55178;55798;56341;60487;63899;751071;79066;79979;84274;9836;114799;157570;24142;253558;340481;347516;51126;54898;60481;619373;79071;79829;80218;80339;8260;9197
C	proscillaridin	path:00271_9	Methionine metabolism	Amino Acid Metabolism	0.00153305	6	1789;23382;4144;4141;4548;262;	64850;6898;6723;262;4548;4141;92935;23743;635;27430;4143;4144;10768;191;23382;1786;1787;1788;1789;29947;259307
C	proscillaridin	path:00626_3	Naphthalene and anthracene degradation	Xenobiotics Biodegradation and Metabolism	0.00190355	8	9836;79979;55798;54496;51451;51106;3275;27292;	10229;51004;123099;1591;1592;8560;83875;242;247;84188;10196;114049;117246;127253;131965;144233;196074;24140;27292;29960;3275;3276;51106;51409;51451;54496;55170;55178;55798;56341;60487;63899;751071;79066;79979;84274;9836
C	proscillaridin	path:00906_1	Carotenoid biosynthesis	Biosynthesis of Secondary Metabolites	0.00218268	10	9836;79979;55798;54496;51451;51106;3275;27292;9946;54920;	123099;1591;1592;8560;10493;11062;150209;22977;23028;341208;54920;56931;58472;64757;79152;79901;84263;9131;92106;9540;9843;9946;10229;51004;83875;1352;27235;79947;10196;114049;117246;127253;131965;144233;196074;24140;27292;29960;3275;3276;51106;51409;51451;54496;55170;55178;55798;56341;60487;63899;751071;79066;79979;84274;9836
C	proscillaridin	path:00340_3	Histidine metabolism	Amino Acid Metabolism	0.00227902	8	9836;79979;55798;54496;51451;51106;3275;27292;	10229;51004;144193;131669;3034;1644;3067;23438;3035;92675;84735;10196;114049;117246;127253;131965;144233;196074;24140;27292;29960;3275;3276;51106;51409;51451;54496;55170;55178;55798;56341;60487;63899;751071;79066;79979;84274;9836
C	proscillaridin	path:00540_3	Lipopolysaccharide biosynthesis	Glycan Biosynthesis and Metabolism	0.00233145	15	23411;23410;79665;7919;79009;64135;641;25788;23400;23064;1654;11056;1105;9197;79071;	114799;157570;24142;253558;340481;347516;51126;54898;60481;619373;79071;79829;80218;80339;8260;9197;79147;10847;10856;10973;1105;11056;1107;1108;11164;122402;131870;1653;1654;1655;1656;1659;1660;1663;1665;1763;1974;2068;2071;22907;23020;23064;23132;23400;23517;254552;25788;283927;317781;440081;4521;51202;51428;54456;54514;546;54606;54617;55308;57062;57089;57634;57696;57697;5965;60625;641;64135;65…
C	proscillaridin	path:00540_6	Lipopolysaccharide biosynthesis	Glycan Biosynthesis and Metabolism	0.00233145	15	23411;23410;79665;7919;79009;64135;641;25788;23400;23064;1654;11056;1105;9197;79071;	114799;157570;24142;253558;340481;347516;51126;54898;60481;619373;79071;79829;80218;80339;8260;9197;79147;10847;10856;10973;1105;11056;1107;1108;11164;122402;131870;1653;1654;1655;1656;1659;1660;1663;1665;1763;1974;2068;2071;22907;23020;23064;23132;23400;23517;254552;25788;283927;317781;440081;4521;51202;51428;54456;54514;546;54606;54617;55308;57062;57089;57634;57696;57697;5965;60625;641;64135;65…
C	proscillaridin	path:00906_4	Carotenoid biosynthesis	Biosynthesis of Secondary Metabolites	0.00281538	15	9836;79979;55798;54496;51451;51106;3275;27292;55650;2529;2526;9197;79071;9946;54920;	10493;11062;150209;22977;23028;341208;54920;56931;58472;64757;79152;79901;84263;9131;92106;9540;9843;9946;114799;157570;24142;253558;340481;347516;51126;54898;60481;619373;79071;79829;80218;80339;8260;9197;10317;10331;124872;140687;144245;146664;146712;148789;170384;2526;2529;2683;283464;29071;29929;360203;374907;440138;51146;51301;55624;55650;55757;56886;79053;79087;79369;79796;80235;84002;84750…
C	proscillaridin	path:00271_8	Methionine metabolism	Amino Acid Metabolism	0.00402298	6	1789;23382;4144;4141;4548;2745;	64850;6898;2745;1491;875;4548;4141;92935;23743;635;27430;4143;4144;10768;191;23382;1786;1787;1788;1789;29947;259307;1352;27235;79947
C	proscillaridin	path:00100_4	Biosynthesis of steroids	Lipid Metabolism	0.00402411	2	55556;6309;	6309;55556
C	proscillaridin	path:00230_12	Purine metabolism	Nucleotide Metabolism	0.00626679	19	318;509;124583;159;204;6241;29028;5557;4938;5427;11232;11201;10721;64425;55703;113;5142;5140;158;	158;471;87178;10846;27115;50940;5136;5137;5138;5139;5140;5141;5142;5143;5144;5147;5148;5149;5150;5151;5152;5153;8622;8654;107;108;109;111;112;113;114;115;196883;55811;10622;11128;171568;25885;30834;51082;51728;5430;5431;5432;5433;5434;5435;5436;5437;5438;5439;5440;5441;5442;55703;64425;661;84172;84265;9533;10514;10721;11044;11201;11232;27343;27434;353497;51426;54107;5422;5423;5424;5425;5426;5427;…
C	proscillaridin	path:00230_13	Purine metabolism	Nucleotide Metabolism	0.00626679	19	318;509;124583;159;204;6241;29028;5557;4938;5427;11232;11201;10721;64425;55703;113;5142;5140;158;	158;471;87178;10846;27115;50940;5136;5137;5138;5139;5140;5141;5142;5143;5144;5147;5148;5149;5150;5151;5152;5153;8622;8654;107;108;109;111;112;113;114;115;196883;55811;10622;11128;171568;25885;30834;51082;51728;5430;5431;5432;5433;5434;5435;5436;5437;5438;5439;5440;5441;5442;55703;64425;661;84172;84265;9533;10514;10721;11044;11201;11232;27343;27434;353497;51426;54107;5422;5423;5424;5425;5426;5427;…
C	proscillaridin	path:00380_10	Tryptophan metabolism	Amino Acid Metabolism	0.00678147	8	9836;79979;55798;54496;51451;51106;3275;27292;	169355;3620;10196;114049;117246;127253;131965;144233;196074;24140;27292;29960;3275;3276;51106;51409;51451;54496;55170;55178;55798;56341;60487;63899;751071;79066;79979;84274;9836;15;4128;4129;1644;125061;130013;23498;8942;8564;6999;847;51166;56267;883;100037417;11185
C	proscillaridin	path:00230_8	Purine metabolism	Nucleotide Metabolism	0.00812261	19	318;509;124583;159;204;6241;29028;5557;4938;5427;11232;11201;10721;64425;55703;113;5142;5140;158;	471;158;87178;10846;27115;50940;5136;5137;5138;5139;5140;5141;5142;5143;5144;5147;5148;5149;5150;5151;5152;5153;8622;8654;107;108;109;111;112;113;114;115;196883;55811;10622;11128;171568;25885;30834;51082;51728;5430;5431;5432;5433;5434;5435;5436;5437;5438;5439;5440;5441;5442;55703;64425;661;84172;84265;9533;10514;10721;11044;11201;11232;27343;27434;353497;51426;54107;5422;5423;5424;5425;5426;5427;…
C	proscillaridin	path:00350_13	Tyrosine metabolism	Amino Acid Metabolism	0.00927718	9	9836;79979;55798;54496;51451;51106;3275;27292;222;	1638;7299;4128;4129;218;220;221;222;1312;220074;124;125;126;127;128;130;131;5409;1621;1644;7173;100037417;137362;2805;2806;7054;259307;6898;10229;51004;10196;114049;117246;127253;131965;144233;196074;24140;27292;29960;3275;3276;51106;51409;51451;54496;55170;55178;55798;56341;60487;63899;751071;79066;79979;84274;9836
C	quinethazone	path:00020_2	Citrate cycle (TCA cycle)	Carbohydrate Metabolism	0.00644386	1	6391;	1743;283398;8801;8802;8803;6389;6390;6391;6392;642502;651820;2271
C	quinethazone	path:00020_6	Citrate cycle (TCA cycle)	Carbohydrate Metabolism	0.00697912	1	6391;	283398;8801;8802;8803;6389;6390;6391;6392;642502;651820;2271;4190;4191
C	quinidine	path:00860_18	Porphyrin and chlorophyll metabolism	Metabolism of Cofactors and Vitamins	0.00165587	1	211;	211;212;3145;210
C	quinidine	path:00860_3	Porphyrin and chlorophyll metabolism	Metabolism of Cofactors and Vitamins	0.00206945	1	211;	211;212;7390;3145;210
C	quinidine	path:00860_19	Porphyrin and chlorophyll metabolism	Metabolism of Cofactors and Vitamins	0.00206945	1	211;	211;212;210;124454;2058
C	quinidine	path:00521_1	Streptomycin biosynthesis	Biosynthesis of Secondary Metabolites	0.00413504	1	3099;	2645;3098;3099;3101;2475;80201;3612;3613;54928;51477
C	quinidine	path:00010_2	Glycolysis / Gluconeogenesis	Carbohydrate Metabolism	0.00743199	1	3945;	5160;5161;5162;160287;3939;3945;3948;92483;5313;5315;2023;2026;2027;441531;5223;5224;669;728188
C	quinidine	path:00010_9	Glycolysis / Gluconeogenesis	Carbohydrate Metabolism	0.00743199	1	3099;	5211;5213;5214;2203;8789;2821;5236;55276;2475;2645;3098;3099;3101;80201;130589;2538;57818;92579
C	quinidine	path:00010_8	Glycolysis / Gluconeogenesis	Carbohydrate Metabolism	0.00825469	1	3099;	226;229;230;5211;5213;5214;2203;8789;2821;5236;55276;2475;2645;3098;3099;3101;80201;2538;57818;92579
C	quinidine	path:00260_10	Glycine, serine and threonine metabolism	Amino Acid Metabolism	0.0094876	1	211;	189;875;2628;123283;6897;80222;51268;1757;54938;6301;51699;5723;6470;6472;1610;211;212;23464;10993;64902;2731;27232;63826
C	quinidine	path:00640_1	Propanoate metabolism	Carbohydrate Metabolism	0.0094876	1	3945;	4329;84693;5095;5096;79611;55902;84532;34;38;39;31;32;23417;160287;3939;3945;3948;92483;1892;1962;3030;1718;9524
C	rescinnamine	path:00100_6	Biosynthesis of steroids	Lipid Metabolism	4.7077e-07	3	6307;4047;6713;	6309;10682;1717;1718;1595;7108;6713;4047;6307
C	rescinnamine	path:00100_5	Biosynthesis of steroids	Lipid Metabolism	6.71673e-07	3	6307;4047;6713;	6309;10682;1717;55556;1718;1595;7108;6713;4047;6307
C	rescinnamine	path:00100_15	Biosynthesis of steroids	Lipid Metabolism	1.94312e-05	2	3156;4597;	4597;10654;4598;3156
[truncated: 2,651 more rows]
