# Supplementary material for: Characterizing the Network of Drugs and Their Affected Metabolic Subpathways
Source: PLoS One. 2012 Oct 24;7(10):e47326. doi: 10.1371/journal.pone.0047326 (PMC3480395; doi:10.1371/journal.pone.0047326)
Supplement: Dataset S3 — Drug-Target associations. (XLS) [file pone.0047326.s009.xls]

## Sheet: Sheet1
Supplementary information Dataset S3. Drug-Target associations.
DrugName	TargetGenes(Entrez GeneID)
acebutolol	153
acemetacin	5742;5743
acetohexamide	3758;6833;10060
alimemazine	3269
alprenolol	153;154;3350;155
alprostadil	5731;5732
alsterpaullone	1020;2932
amantadine	1812;1813
amitriptyline	150;3785;6530;6532
amodiaquine	3039;3176
amrinone	5139;5142;7124
apomorphine	1812;1813;1814;1815;1816
arecoline	1128
astemizole	3269;3757
atovaquone	1723;7384
azacitidine	1786
azathioprine	158;159;270;271;272;2766;51292;8833;3251;3614;3615;5471
baclofen	2550;9568
bambuterol	154
bendroflumethiazide	759;760;762;3778;6559
benserazide	1644
betazole	3274
biperiden	1128;1135;1129;1131;1132;1133
bromocriptine	113;1385;1813;6750
budesonide	2908
bumetanide	1080;6557;6558;6560;57468
bupivacaine	5731;6336
bupropion	6530;6531
camptothecin	7150
captopril	1636;213;476
carbachol	1128;1129;1135;1131;1132;1133
carbamazepine	6331;6323;6326;6328;6329;6334;6335
carbenoxolone	3290
carmustine	2936
carteolol	153;154;155
cefadroxil	6564;6565
cefalotin	213;57124
cefazolin	10257;213;5444
cefoperazone	213
chloramphenicol	847;1604
chlorpromazine	213;1813;3356;3357;3358;3269;150;151;152;1128;1129;1131;1132;1133
chlorpropamide	3758;6833;10060
chlorprothixene	1812;1813;1814;3269;3356;3357;3358
chlortalidone	6559;6557
chlorzoxazone	3778
ciclopirox	246;5742;5743
cimetidine	3274
cinnarizine	773;1813;3269
ciprofibrate	5465
ciprofloxacin	213;7153
cisapride	3356;3359;3360;3757
clemastine	3269
clenbuterol	154;7124
clobetasol	301;2908
clomipramine	2950;3356;6530;6532
clonidine	150;6865;151;152
clorgiline	4128
clotrimazole	3783
colchicine	5243;4210;81027;7280;10381
colecalciferol	1593;120227;2638;7421
cyclobenzaprine	3356
cyproheptadine	3269;3356
cyproterone	367
danazol	6347;2099;2798;114814;6462;367;5241
daunorubicin	5243;4363
desipramine	153;154;1128;1129;3269;6530;6532;6609
desoxycortone	4306
dexibuprofen	5742;5743
diazoxide	476;759;760;762;3767;3778;6559
diclofenac	5742;5743;7276
dicoumarol	1429;1728;79001
digoxin	476;10599
dihydroergotamine	3351;3352;3356;3350;148;147;146;1813
diltiazem	786;775;778;779;3736;3737;3738;3741;3746
dinoprost	5737
dinoprostone	5731;5732;5733;5734
diphenhydramine	3269
diphenylpyraline	3269
dipyridamole	5243;100;10846;5141;8654;5139;5140
disopyramide	5004;6331;6323;6326;6328;6329;6334;6335
dobutamine	153
domperidone	1813
dopamine	153;1621;1812;1813;1814;1815;1816
dorzolamide	760
dosulepin	6532
doxorubicin	7153
droperidol	1813
dyclonine	6336
dydrogesterone	5241
enalapril	1636
equilin	3292
estriol	2099;2100
etacrynic acid	6557;6558;213;476;2950
ethosuximide	8913;8912;8911
ethotoin	6331
etodolac	213;5742;5743
etomidate	2554;6513
etoposide	5609;7153
famotidine	3274
fenoprofen	5742;5743
fenoterol	154
flucytosine	1786
fludrocortisone	4306;2908
fludroxycortide	2908;5321;866
flunisolide	2908;5321;866
fluorometholone	5321;866;2908
fluoxetine	6532
flupentixol	1813;1812;5243;148
fluphenazine	801;1812;1813
flutamide	367
fulvestrant	2099;2100
furosemide	476;6557;6558;2554;2555;2556;2557;2558;2559
gabexate	3818
gallamine triethiodide	43;1129;1135
gefitinib	1956
geldanamycin	3320
genistein	2100;2185;7153
gentamicin	4036
glibenclamide	19;8647;4363;8714;6833;10060;1080;3758;3767;3762
gliclazide	6833;213;3758;10060
glycopyrronium bromide	1128;1129;1131;1132;1133
guanethidine	148;147;146;150;151;152;6530
halofantrine	3757;9218
hesperetin	4547;6646;8435
hexylcaine	6336;6331
homochlorcyclizine	3269
hydroxyzine	3269
hyoscyamine	1128;1129;1131;1132;1133
ifenprodil	2902;2903;2904;148;147;146
ipratropium bromide	1128;1129;1131;1132;1133
irinotecan	7150;116447
isoetarine	153;154
isotretinoin	5914
isoxsuprine	154
isradipine	775;781
ketoconazole	1595
ketorolac	5742;5743
ketotifen	3269;5150;27115
labetalol	148;147;153;154;146;155
lansoprazole	495
leflunomide	240;1723
letrozole	1588;2064;2099
levodopa	1312;1812;1813;5053;1814;1815;1816
levonorgestrel	2099;5241
levothyroxine sodium	7067;7068
lidocaine	1956;6336;6331;6335;6323;6326;6328;6329;6334
lisuride	1812;1813;3350
lomefloxacin	7153
loperamide	773;801;2903;2904;2905;2906;4985;4988;5443
maprotiline	148;3269;4129;6530
mecamylamine	1135
medrysone	5321;866;2908
mefenamic acid	5742;5743
mefloquine	3039
megestrol	2099;5241
menadione	2159;2147;2155;2158;2677;1728;4835;5624;5627;8858;79001;154807
mepenzolate bromide	1128;1129;1131;1132;1133
mephentermine	148
mepyramine	3269
metaraminol	148;147;146;150;151;152
metergoline	3351;3352
methazolamide	759
methotrexate	213;1719
methoxsalen	1548
methylergometrine	3350;3351;3352;3354;3355;148;147;146;150;151;152;1813
meticrane	6559
metixene	1128;1129;1131;1132;1133
metolazone	6557;6559
metoprolol	153
mexiletine	6331;6323;6326;6328;6329;6334;6335
midodrine	148;147;146
mifepristone	2908;5241
mimosine	6347;6470;7299
minocycline	240;834;836;54205;3553;4318
molindone	1813
mometasone	301;2908
moracizine	6331;6323;6326;6328;6329;6334;6335
mycophenolic acid	3614;3615
myricetin	5294
nabumetone	5742;5743
naftopidil	148;147;146
nalbuphine	4985;4986;4988
naloxone	1385;2099;4985;4988;4986
neostigmine bromide	43
nicergoline	148
nifedipine	781
niflumic acid	1187
nilutamide	148;367
nimodipine	786
nitrendipine	9429;786
nomegestrol	5241
norfloxacin	7153
nortriptyline	213;6530;6532
omeprazole	495
ondansetron	3359;3362;170572
orciprenaline	154
orlistat	2194;4023;5406
orphenadrine	2902;2906;116443;116444;3269
ouabain	183;476;3827
oxedrine	148;147;146;150;151;152
oxprenolol	153;154;155
ozagrel	6916
paclitaxel	596;81027
papaverine	5142
paroxetine	3356;6530;6532
pentoxifylline	4907;5141;5142;8654
pergolide	1812;1813
perhexiline	1374;1376
phenelzine	8639;4128;4129
phenindione	79001
pheniramine	3269;3274
phentolamine	150;796;2641;5141;148;147;146;151;152
phenylpropanolamine	148;150
physostigmine	43
pilocarpine	1128;1129;1131;1132;1133
pimethixene	1128;1129;1131;1132;1133
piperidolate	1128;1129;1131;1132;1133
pirenzepine	1128
prasterone	367
praziquantel	2939
prazosin	148;147;146
pregnenolone	6820
prilocaine	6331;8911;6323;6326;6328;63326336
primaquine	3039
primidone	2554
procainamide	1786;6331;6323;6326;6328;6329;6334;6335
procaine	57053;116443;3359;6336;6531
prochlorperazine	1812;1813;3269;3356
progesterone	1586;2099;5241
promethazine	148;801;1128;1129;1131;1132;1133;1813;3269;3356
propafenone	5243;3757;6331;3741;8645;6323;6326;6328;6329;6334;6335
propantheline bromide	1128;1129;1131;1132;1133
propylthiouracil	7173;1733;1734
protriptyline	6530;6532
proxyphylline	134;135
pyrazinamide	2194
pyrimethamine	1719
quercetin	3055;5294
quinethazone	759;760;762;3778;6559
quinidine	5243;3757;3775;9424;5004;6331;6323;6326;6328;6329;6334;6335
raloxifene	2099;2100
rescinnamine	1636
resveratrol	1457;4835;5742;5743;7276
ribavirin	5167;3614;22978
riboflavin	645;5836;55312
ribostamycin	5034
rifabutin	3320;7184
risperidone	148;147;153;1813;3269;3356;146
ritodrine	154
rosiglitazone	5468
salbutamol	154;3576
sirolimus	2280;2475
spiperone	1813;3356;3350;3363
staurosporine	1017;1445;2932;3702;3932;9261;5170;5294;5292;5588;6850;7535
sulfamethizole	213
sulfasalazine	38;23657;5742;5743
sulfinpyrazone	4363;1244
sulindac	231;213;1950;3265;5595;4313;5138;5467;5742;5743
sulpiride	1813;1814
suprofen	213;5742;5743
terazosin	148;147;146
terbutaline	154
terconazole	1595
terfenadine	3269;3757
terguride	1813
testosterone	213;367;4879;6462
tetracycline	5621
tetryzoline	148;147;146
thalidomide	4790;5743;7124
theophylline	134;135;136;5139;5141;5142;8654
thiamazole	7173
thioridazine	148;1812;1813;3356
tiapride	1813
timolol	153;154;155
tocainide	6331;6323;6326;6328;6329;6334;6335
tolmetin	5742;5743
tranylcypromine	1813;3356;4128;4129
trazodone	148;147;150;3269;3350;3356;6530;6532
tretinoin	216;8854;9052;190;5916;5918;6257;6258
triamterene	6337;6338;6339;6340
tridihexethyl	1128;1129;1131
trifluoperazine	148;495;1813
trimethadione	8913
trimipramine	6530;6532
troglitazone	2182;5468;5054;2030
ttnpb	5915
urapidil	148;147;146
valdecoxib	5743
valproic acid	18;36;9734
vorinostat	3065;3066;8841;10013;55869
xamoterol	153
yohimbine	150;151;152
zuclopenthixol	1812;1813;1816
