# Supplementary material for: Characterizing the Network of Drugs and Their Affected Metabolic Subpathways
Source: PLoS One. 2012 Oct 24;7(10):e47326. doi: 10.1371/journal.pone.0047326 (PMC3480395; doi:10.1371/journal.pone.0047326)
Supplement: Dataset S5 — Drug degree rank of two networks. (XLS) [file pone.0047326.s011.xls]

## Sheet: 药物-度-ATC
Supplementary information Dataset S5.Drug degree rank of two networks
p-value = 0.01			p-value = 0.05
ATC	drug name	degree	ATC	drug name	degree
D	clindamycin	53	L	vorinostat	105
J	puromycin	41	D	clindamycin	104
S	verteporfin	41	J	puromycin	103
C	lanatoside c	40	M	chlorzoxazone	94
N	pergolide	40	R	lobeline	92
C	alprostadil	39	L	carmustine	88
L	carmustine	37	N	pergolide	85
A	chlortetracycline	37	C	alprostadil	82
R	lobeline	36	J	latamoxef	79
M	chlorzoxazone	34	A	glibenclamide	74
N	dihydroergotamine	34	N	dihydroergotamine	72
A	glibenclamide	32	C	lanatoside c	70
C	proscillaridin	32	C	digoxin	67
M	dexibuprofen	31	N	sulpiride	65
C	enilconazole	31	A	orlistat	64
J	latamoxef	31	H	desoxycortone	63
G	danazol	29	C	proscillaridin	63
C	metaraminol	28	A	chlortetracycline	62
C	etacrynic acid	27	R	ambroxol	61
A	orlistat	27	G	methylergometrine	56
S	dorzolamide	26	A	chlorhexidine	55
B	phenindione	25	C	metaraminol	54
L	vorinostat	25	N	valproic acid	53
V	deferoxamine	24	S	verteporfin	53
C	digoxin	24	G	danazol	52
S	physostigmine	23	C	diltiazem	52
L	camptothecin	22	L	8-azaguanine	51
L	semustine	22	P	berberine	51
J	troleandomycin	22	J	geldanamycin	50
R	ambroxol	21	J	midecamycin	50
G	apomorphine	21	C	dihydroergocristine	48
A	bisacodyl	21	G	dydrogesterone	48
L	irinotecan	21	C	ouabain	47
N	sulpiride	21	A	cimetidine	46
A	lansoprazole	20	C	clonidine	46
C	ouabain	20	C	etacrynic acid	46
N	risperidone	20	P	niclosamide	46
N	valproic acid	20	N	meclofenoxate	44
A	chlorhexidine	19	M	dexibuprofen	43
C	dihydroergocristine	19	A	metronidazole	43
G	equilin	19	P	nocodazole	43
L	leflunomide	19	A	omeprazole	42
A	omeprazole	19	R	pentetrazol	42
L	paclitaxel	19	N	thioridazine	42
R	ronidazole	19	J	clofazimine	41
M	acemetacin	18	C	cyclopenthiazide	41
N	amitriptyline	18	J	dirithromycin	41
N	azaperone	18	C	enilconazole	41
N	butamben	18	L	irinotecan	41
J	dirithromycin	18	L	semustine	41
N	droperidol	18	N	prochlorperazine	40
N	dyclonine	18	D	ciclopirox	39
P	etanidazole	18	L	paclitaxel	39
G	lisuride	18	C	pentoxifylline	39
N	meclofenoxate	18	N	amantadine	38
D	methoxsalen	18	L	sirolimus	38
A	minocycline	18	L	camptothecin	37
J	naringenin	18	V	deferoxamine	37
A	ondansetron	18	S	dorzolamide	37
G	phenazopyridine	18	J	dicloxacillin	36
A	pipenzolate bromide	18	N	fluphenazine	36
N	piribedil	18	A	ozagrel	36
B	raubasine	18	C	propafenone	36
A	riboflavin	18	P	atovaquone	35
M	sulindac	18	J	aztreonam	35
A	tetracycline	18	A	bisacodyl	35
M	thiocolchicoside	18	S	medrysone	35
N	tiapride	18	C	mephentermine	35
A	todralazine	18	D	cicloheximide	34
G	yohimbine	18	R	deptropine	34
P	berberine	17	D	gabexate	34
C	clonidine	17	V	spiperone	34
C	diazoxide	17	C	tanespimycin	34
S	dihydrostreptomycin	17	R	tetryzoline	34
N	oxyphenbutazone	17	M	azapropazone	33
G	testosterone	17	R	diphenylpyraline	33
D	amikacin	16	A	lansoprazole	33
A	benfluorex	16	J	pyrazinamide	33
A	cimetidine	16	J	flumequine	32
C	diltiazem	16	L	letrozole	32
R	diphenylpyraline	16	C	metoprolol	32
S	medrysone	16	L	lomustine	31
L	8-azaguanine	15	S	physostigmine	31
R	astemizole	15	J	rifabutin	31
C	cyclopenthiazide	15	L	azacitidine	30
C	mephentermine	15	A	budesonide	29
S	ttnpb	15	A	domperidone	29
P	amodiaquine	14	G	equilin	29
R	deptropine	14	N	ethosuximide	29
C	metolazone	14	B	phenindione	29
C	metoprolol	14	G	progesterone	29
J	midecamycin	14	A	sulfaguanidine	29
A	ozagrel	14	P	amodiaquine	28
C	phentolamine	14	N	clomipramine	28
C	propafenone	14	N	ethaverine	28
C	ajmaline	13	A	hyoscyamine	28
G	butoconazole	13	D	tretinoin	28
D	ciclopirox	13	V	zuclopenthixol	28
N	etomidate	13	N	dyclonine	27
A	metronidazole	13	C	labetalol	27
M	nifenazone	13	C	nimodipine	27
N	piperacetazine	13	J	novobiocin	27
A	alverine	12	R	quercetin	27
J	ampicillin	12	C	quinidine	27
M	baclofen	12	J	thiostrepton	27
A	dehydrocholic acid	12	J	zalcitabine	27
C	enalapril	12	N	bupropion	26
R	fenspiride	12	M	colchicine	26
M	gallamine triethiodide	12	L	genistein	26
N	hexamethonium bromide	12	L	nilutamide	26
G	metergoline	12	A	pipenzolate bromide	26
N	methacholine chloride	12	R	astemizole	25
B	nitrofural	12	G	cyproterone	25
A	pirenzepine	12	R	isoetarine	25
A	sulfasalazine	12	G	megestrol	25
G	terazosin	12	B	nitrofural	25
N	trazodone	12	C	captopril	24
J	cefadroxil	11	J	cefadroxil	24
B	dipyridamole	11	L	daunorubicin	24
A	domperidone	11	G	estrone	24
N	dosulepin	11	R	ipratropium bromide	24
G	dydrogesterone	11	N	neostigmine bromide	24
L	letrozole	11	M	nifenazone	24
N	maprotiline	11	N	piperacetazine	24
C	mecamylamine	11	D	podophyllotoxin	24
L	monensin	11	C	ajmaline	23
C	nicergoline	11	L	alexidine	23
P	niclosamide	11	G	apomorphine	23
A	propantheline bromide	11	A	benzocaine	23
C	rescinnamine	11	G	dinoprost	23
D	sertaconazole	11	B	dipyridamole	23
J	zalcitabine	11	N	glafenine	23
C	acebutolol	10	G	metergoline	23
L	alexidine	10	A	minocycline	23
N	carbamazepine	10	A	nystatin	23
M	colchicine	10	D	clobetasol	22
A	dexpanthenol	10	N	etomidate	22
A	hesperetin	10	L	fulvestrant	22
N	neostigmine bromide	10	N	phenelzine	22
N	nortriptyline	10	R	phenylpropanolamine	22
G	raloxifene	10	D	trioxysalen	22
N	amantadine	9	D	amikacin	21
C	captopril	9	A	amphotericin b	21
C	carteolol	9	C	carteolol	21
J	cefepime	9	N	metixene	21
P	clioquinol	9	A	papaverine	21
L	daunorubicin	9	N	piribedil	21
H	desoxycortone	9	P	praziquantel	21
M	etodolac	9	G	pregnenolone	21
J	flumequine	9	N	tiapride	21
N	fluphenazine	9	V	betazole	20
L	fulvestrant	9	N	desipramine	20
C	guanethidine	9	C	disopyramide	20
V	iohexol	9	G	estropipate	20
J	josamycin	9	L	gefitinib	20
M	ketorolac	9	D	ketoconazole	20
V	myricetin	9	C	metolazone	20
N	nalbuphine	9	M	pancuronium bromide	20
M	pancuronium bromide	9	C	phentolamine	20
A	papaverine	9	A	phthalylsulfathiazole	20
C	pentoxifylline	9	J	sulfamethoxypyridazine	20
L	procarbazine	9	R	terbutaline	20
G	progesterone	9	N	tranylcypromine	20
J	pyrazinamide	9	G	bromocriptine	19
C	quinidine	9	D	dioxybenzone	19
J	ribostamycin	9	N	flupentixol	19
A	succinylsulfathiazole	9	A	gliclazide	19
L	thalidomide	9	J	lymecycline	19
N	tranylcypromine	9	S	methazolamide	19
N	acepromazine	8	R	orciprenaline	19
M	azapropazone	8	J	oxolinic acid	19
M	benserazide	8	N	protriptyline	19
J	cefapirin	8	M	sulindac	19
D	cicloheximide	8	N	acepromazine	18
N	ethaverine	8	C	adenosine phosphate	18
R	flunisolide	8	P	albendazole	18
R	flunixin	8	A	benfluorex	18
A	gliquidone	8	J	cefalonium	18
C	heptaminol	8	J	cefoxitin	18
L	homochlorcyclizine	8	A	citiolone	18
R	ipratropium bromide	8	P	clioquinol	18
J	lymecycline	8	N	dosulepin	18
P	nocodazole	8	D	isoconazole	18
R	orciprenaline	8	L	leflunomide	18
R	pentetrazol	8	C	minoxidil	18
C	perhexiline	8	P	pyrantel	18
P	praziquantel	8	P	santonin	18
J	talampicillin	8	M	thiocolchicoside	18
R	terfenadine	8	D	tiabendazole	18
C	tocainide	8	J	troleandomycin	18
D	allantoin	7	J	cefalotin	17
R	antazoline	7	G	dinoprostone	17
J	aztreonam	7	B	menadione	17
C	bendroflumethiazide	7	L	monensin	17
A	benfotiamine	7	C	nicergoline	17
C	bumetanide	7	C	nifedipine	17
J	cefalotin	7	C	rescinnamine	17
N	desipramine	7	G	terconazole	17
G	dinoprost	7	R	terfenadine	17
C	disopyramide	7	G	testosterone	17
J	geldanamycin	7	N	trimethadione	17
L	genistein	7	C	vincamine	17
G	levonorgestrel	7	C	acebutolol	16
J	lomefloxacin	7	R	antazoline	16
S	methazolamide	7	N	bupivacaine	16
G	methylergometrine	7	J	cefapirin	16
C	nifedipine	7	G	corbadrine	16
J	novobiocin	7	A	dexpanthenol	16
P	primaquine	7	G	estriol	16
J	rifabutin	7	N	ethotoin	16
N	thioridazine	7	R	fenspiride	16
D	tretinoin	7	A	gliquidone	16
V	zuclopenthixol	7	C	heptaminol	16
P	atovaquone	6	A	hycanthone	16
N	benperidol	6	M	ketorolac	16
N	bupropion	6	N	levodopa	16
A	carbenoxolone	6	V	myricetin	16
N	chlorpromazine	6	C	nitrendipine	16
D	clobetasol	6	N	nortriptyline	16
V	clorgiline	6	C	oxprenolol	16
D	dequalinium chloride	6	N	oxyphenbutazone	16
G	dinoprostone	6	G	phenazopyridine	16
L	doxorubicin	6	A	propantheline bromide	16
V	ioxaglic acid	6	G	raloxifene	16
P	mebendazole	6	N	risperidone	16
A	mebeverine	6	D	tolnaftate	16
L	nilutamide	6	M	acemetacin	15
R	noscapine	6	N	azaperone	15
C	oxetacaine	6	N	butamben	15
N	phenelzine	6	G	butoconazole	15
J	sulfamonomethoxine	6	N	carbamazepine	15
G	terconazole	6	C	clofibrate	15
N	trifluoperazine	6	N	droperidol	15
C	vincamine	6	P	etanidazole	15
A	acetohexamide	5	N	haloperidol	15
V	alsterpaullone	5	N	isocarboxazid	15
L	altretamine	5	C	isoxsuprine	15
D	asiaticoside	5	C	isradipine	15
J	cefalonium	5	G	lisuride	15
D	chloropyramine	5	A	loperamide	15
A	cisapride	5	D	methoxsalen	15
C	clopamide	5	D	mometasone	15
N	ethosuximide	5	D	monobenzone	15
M	etofenamate	5	M	nabumetone	15
P	fenbendazole	5	J	naringenin	15
H	fludrocortisone	5	N	niflumic acid	15
C	isoxsuprine	5	A	ondansetron	15
D	ketoconazole	5	C	oxetacaine	15
R	ketotifen	5	R	oxolamine	15
A	loperamide	5	L	oxybenzone	15
P	mefloquine	5	P	primaquine	15
J	meropenem	5	B	raubasine	15
J	methylbenzethonium chloride	5	V	resveratrol	15
N	metixene	5	A	riboflavin	15
C	molsidomine	5	J	rifampicin	15
D	mometasone	5	A	succinylsulfathiazole	15
M	nabumetone	5	C	syrosingopine	15
V	naftopidil	5	A	tetracycline	15
N	niflumic acid	5	G	yohimbine	15
J	norfloxacin	5	V	alsterpaullone	14
L	oxybenzone	5	C	bretylium tosilate	14
D	oxytetracycline	5	N	chlorpromazine	14
A	phthalylsulfathiazole	5	A	clotrimazole	14
N	prochlorperazine	5	M	cyclobenzaprine	14
P	santonin	5	M	etodolac	14
V	spiperone	5	L	etoposide	14
A	streptomycin	5	M	fenoprofen	14
C	suloctidil	5	R	flunixin	14
C	tanespimycin	5	D	isotretinoin	14
R	tetryzoline	5	A	lasalocid	14
J	thiostrepton	5	A	lidocaine	14
P	albendazole	4	P	mebendazole	14
A	budesonide	4	P	mefloquine	14
B	dicoumarol	4	C	oxedrine	14
A	doxycycline	4	R	pimethixene	14
D	econazole	4	M	tolmetin	14
D	erythromycin	4	N	trifluoperazine	14
N	ethotoin	4	J	ampicillin	13
G	fenoterol	4	C	bendroflumethiazide	13
R	fosfosal	4	N	biperiden	13
N	hexylcaine	4	J	ciprofloxacin	13
A	hycanthone	4	A	cisapride	13
A	hyoscyamine	4	L	colforsin	13
D	isotretinoin	4	A	dehydrocholic acid	13
L	lomustine	4	L	doxorubicin	13
A	mepenzolate bromide	4	C	enalapril	13
L	methotrexate	4	C	fendiline	13
C	nitrendipine	4	L	flutamide	13
A	nystatin	4	L	homochlorcyclizine	13
R	phenylpropanolamine	4	C	ifenprodil	13
D	podophyllotoxin	4	V	isosorbide	13
C	prazosin	4	J	josamycin	13
G	pregnenolone	4	G	levonorgestrel	13
R	proxyphylline	4	J	lomefloxacin	13
R	quercetin	4	N	maprotiline	13
L	sirolimus	4	C	mecamylamine	13
C	syrosingopine	4	N	methacholine chloride	13
M	tolmetin	4	J	moroxydine	13
R	xylometazoline	4	N	nalbuphine	13
R	alimemazine	3	R	noscapine	13
A	amphotericin b	3	N	perphenazine	13
N	arecoline	3	A	piperidolate	13
L	azacitidine	3	C	prenylamine	13
V	betazole	3	N	primidone	13
C	bucladesine	3	L	procarbazine	13
C	chlortalidone	3	H	rimexolone	13
N	cinnarizine	3	R	ronidazole	13
C	ciprofibrate	3	D	sertaconazole	13
R	clenbuterol	3	A	sulfasalazine	13
N	clomipramine	3	G	terazosin	13
A	clotrimazole	3	H	thiamazole	13
D	dioxybenzone	3	A	todralazine	13
C	etofylline	3	M	tubocurarine chloride	13
C	fendiline	3	D	allantoin	12
N	flupentixol	3	A	betamethasone	12
L	flutamide	3	R	clenbuterol	12
G	furazolidone	3	C	clopamide	12
G	fursultiamine	3	R	cloperastine	12
L	gefitinib	3	M	dantrolene	12
N	glafenine	3	D	dequalinium chloride	12
A	gliclazide	3	B	dicoumarol	12
P	halofantrine	3	N	hexamethonium bromide	12
G	hexestrol	3	G	meteneprost	12
M	hydroquinine	3	A	metformin	12
V	iopanoic acid	3	J	methylbenzethonium chloride	12
D	isoconazole	3	P	oxamniquine	12
C	isradipine	3	A	pioglitazone	12
A	lasalocid	3	R	salbutamol	12
H	levothyroxine sodium	3	C	trapidil	12
B	menadione	3	S	ttnpb	12
D	monobenzone	3	J	amprolium	11
A	nadide	3	M	baclofen	11
C	nimodipine	3	M	benserazide	11
G	nomegestrol	3	C	bucladesine	11
R	pimethixene	3	R	cetirizine	11
N	primidone	3	L	ciclosporin	11
N	protriptyline	3	A	colecalciferol	11
L	staurosporine	3	J	cycloserine	11
R	theophylline	3	C	dobutamine	11
D	trioxysalen	3	D	fludroxycortide	11
N	vinpocetine	3	R	flunisolide	11
C	xamoterol	3	M	hydroquinine	11
M	aceclofenac	2	D	methylprednisolone	11
C	adenosine phosphate	2	A	prasterone	11
C	alprenolol	2	A	scopolamine	11
M	atracurium besilate	2	C	suloctidil	11
R	bambuterol	2	R	theophylline	11
N	biperiden	2	A	tolazamide	11
N	bupivacaine	2	A	acetohexamide	10
J	cefazolin	2	A	benfotiamine	10
J	cefotetan	2	A	carbenoxolone	10
J	cefotiam	2	J	cefalexin	10
A	chlorpropamide	2	G	estradiol	10
N	chlorprothixene	2	C	etofylline	10
J	ciclacillin	2	G	etynodiol	10
J	ciprofloxacin	2	P	fenbendazole	10
L	colforsin	2	N	fluvoxamine	10
M	cyclobenzaprine	2	G	furazolidone	10
R	cyproheptadine	2	P	halofantrine	10
C	dopamine	2	A	hesperetin	10
G	estriol	2	C	hydralazine	10
M	fenoprofen	2	C	indometacin	10
N	fipexide	2	V	iopamidol	10
C	furosemide	2	A	isopropamide iodide	10
D	gabexate	2	P	mepacrine	10
A	glycopyrronium bromide	2	A	nifuroxazide	10
J	imipenem	2	C	perhexiline	10
V	isosorbide	2	A	proglumide	10
C	labetalol	2	N	propofol	10
C	lidoflazine	2	N	riluzole	10
G	megestrol	2	G	ritodrine	10
A	methapyrilene	2	C	sotalol	10
G	mifepristone	2	L	thalidomide	10
L	mycophenolic acid	2	L	tiaprofenic acid	10
V	naloxone	2	J	tinidazole	10
C	oxprenolol	2	N	trazodone	10
A	pheniramine	2	C	triamterene	10
A	piperidolate	2	B	triflusal	10
A	prasterone	2	N	trimethobenzamide	10
N	prilocaine	2	N	trimipramine	10
C	quinethazone	2	C	alprenolol	9
J	rifampicin	2	N	amitriptyline	9
G	ritodrine	2	N	benperidol	9
B	sulfamethizole	2	D	benzethonium chloride	9
J	sulfamethoxypyridazine	2	N	carbachol	9
M	sulfinpyrazone	2	J	cefotiam	9
M	suprofen	2	A	chlorpropamide	9
R	terbutaline	2	C	chlortalidone	9
H	thiamazole	2	P	crotamiton	9
C	triamterene	2	R	cyproheptadine	9
A	tridihexethyl	2	D	diflorasone	9
N	trimethadione	2	C	doxazosin	9
N	trimethobenzamide	2	C	etilefrine	9
M	tubocurarine chloride	2	H	fludrocortisone	9
M	valdecoxib	2	M	flurbiprofen	9
B	xylazine	2	D	halcinonide	9
J	amoxicillin	1	N	hexylcaine	9
C	amrinone	1	A	imidurea	9
L	azathioprine	1	V	iopromide	9
D	benzethonium chloride	1	P	levamisole	9
G	bromocriptine	1	C	lovastatin	9
C	buflomedil	1	A	mebeverine	9
N	carbachol	1	L	mitoxantrone	9
J	cefalexin	1	D	naftifine	9
J	cefoperazone	1	H	parbendazole	9
A	chenodeoxycholic acid	1	J	roxithromycin	9
D	chloramphenicol	1	N	tacrine	9
L	ciclosporin	1	A	troglitazone	9
J	cinoxacin	1	N	vinpocetine	9
D	clemastine	1	R	alimemazine	8
A	colecalciferol	1	N	arecoline	8
G	cyproterone	1	N	chlorprothixene	8
D	demeclocycline	1	C	dilazep	8
A	denatonium benzoate	1	D	diphenhydramine	8
D	diclofenac	1	S	dipivefrine	8
A	diphemanil metilsulfate	1	C	fluocinonide	8
D	diphenhydramine	1	V	fluspirilene	8
C	dobutamine	1	C	guanethidine	8
V	epirizole	1	R	meclozine	8
L	etoposide	1	J	meropenem	8
A	famotidine	1	N	metamizole sodium	8
M	fenbufen	1	V	naftopidil	8
D	flucytosine	1	V	naloxone	8
D	fludroxycortide	1	J	norfloxacin	8
C	fluorometholone	1	N	profenamine	8
N	fluoxetine	1	D	promethazine	8
J	furaltadone	1	P	pyrimethamine	8
D	gentamicin	1	C	simvastatin	8
A	hesperidin	1	J	sisomicin	8
A	hexetidine	1	A	tonzonium bromide	8
R	homosalate	1	L	tracazolate	8
N	hydroxyzine	1	J	zidovudine	8
C	ifenprodil	1	B	altizide	7
R	isoetarine	1	L	altretamine	7
N	levodopa	1	D	asiaticoside	7
A	lidocaine	1	J	azlocillin	7
D	mafenide	1	R	bemegride	7
D	meclocycline	1	M	benzbromarone	7
R	meclozine	1	N	bromperidol	7
M	mefenamic acid	1	R	carbinoxamine	7
P	mepacrine	1	J	cefepime	7
D	mepyramine	1	J	cefixime	7
C	meticrane	1	D	chloramphenicol	7
P	metrifonate	1	P	chloroquine	7
C	mexiletine	1	R	chlorphenamine	7
C	midodrine	1	N	clidinium bromide	7
L	mimosine	1	D	diclofenac	7
V	molindone	1	P	diloxanide	7
C	moracizine	1	A	doxycycline	7
J	moroxydine	1	J	ethionamide	7
A	neomycin	1	G	fenoterol	7
J	netilmicin	1	C	furosemide	7
A	nifuroxazide	1	L	ifosfamide	7
M	orphenadrine	1	V	iocetamic acid	7
C	oxedrine	1	V	ioxaglic acid	7
J	oxolinic acid	1	J	isoniazid	7
N	paroxetine	1	V	meglumine	7
R	pentoxyverine	1	A	mepenzolate bromide	7
A	pepstatin	1	C	mexiletine	7
N	pilocarpine	1	L	mimosine	7
C	pinacidil	1	C	molsidomine	7
A	pirenperone	1	C	nicotinic acid	7
J	pivmecillinam	1	V	nomifensine	7
C	prenylamine	1	G	norethisterone	7
C	procainamide	1	J	pipemidic acid	7
C	procaine	1	A	prednisone	7
D	promethazine	1	P	proguanil	7
H	propylthiouracil	1	N	promazine	7
P	pyrantel	1	H	propylthiouracil	7
P	pyrimethamine	1	D	quinisocaine	7
V	resveratrol	1	N	selegiline	7
J	ribavirin	1	J	sulfadimidine	7
A	rosiglitazone	1	D	tiratricol	7
R	salbutamol	1	C	urapidil	7
D	sulconazole	1	R	xylometazoline	7
S	sulfacetamide	1	A	abamectin	6
A	sulfaguanidine	1	N	amoxapine	6
G	terguride	1	N	amylocaine	6
N	tetramisole	1	R	bambuterol	6
B	tiletamine	1	A	benzydamine	6
C	timolol	1	N	cinnarizine	6
J	tinidazole	1	A	diphemanil metilsulfate	6
L	tracazolate	1	N	disulfiram	6
C	trapidil	1	D	econazole	6
B	triflusal	1	N	etifenin	6
N	trimipramine	1	N	fipexide	6
A	troglitazone	1	C	flecainide	6
C	urapidil	1	V	iohexol	6
			R	ketotifen	6
			C	lidoflazine	6
			G	lynestrenol	6
			D	mepyramine	6
			V	metyrapone	6
			G	mifepristone	6
			L	mycophenolic acid	6
			D	oxytetracycline	6
			A	pepstatin	6
			R	proxyphylline	6
			A	streptomycin	6
			D	sulfamerazine	6
			M	sulfinpyrazone	6
			J	talampicillin	6
			N	tetramisole	6
			C	tocainide	6
			C	tolazoline	6
			A	tolbutamide	6
			A	tridihexethyl	6
			N	vigabatrin	6
			C	amiodarone	5
			C	bisoprolol	5
			D	chloropyramine	5
			G	dienestrol	5
			M	etofenamate	5
			D	flumetasone	5
			C	fluorometholone	5
			N	fluoxetine	5
			D	fluticasone	5
			A	glipizide	5
			G	hexestrol	5
			A	hydrocortisone	5
			V	iopanoic acid	5
			G	mestranol	5
			V	molindone	5
			R	naphazoline	5
			G	naproxen	5
			A	phenformin	5
			J	piperacillin	5
			J	ribavirin	5
			A	sodium phenylbutyrate	5
			J	spiramycin	5
			L	staurosporine	5
			J	sulfapyridine	5
			S	trifluridine	5
			N	vanoxerine	5
			C	verapamil	5
			D	aciclovir	4
			L	azathioprine	4
			J	cefoperazone	4
			J	cinoxacin	4
			C	ciprofibrate	4
			A	dexamethasone	4
			A	dicycloverine	4
			N	edrophonium chloride	4
			L	epitiostanol	4
			D	erythromycin	4
			J	furaltadone	4
			A	mesalazine	4
			A	nadide	4
			C	nadolol	4
			M	orphenadrine	4
			R	pentoxyverine	4
			C	phenoxybenzamine	4
			N	pimozide	4
			N	pizotifen	4
			C	prazosin	4
			C	procainamide	4
			S	sulfachlorpyridazine	4
			J	sulfamonomethoxine	4
			J	sulfaphenazole	4
			D	sulfathiazole	4
			G	terguride	4
			B	tiletamine	4
			A	triamcinolone	4
			C	vinburnine	4
			M	aceclofenac	3
			B	acenocoumarol	3
			G	alfuzosin	3
			C	amrinone	3
			A	beclometasone	3
			V	benzthiazide	3
			N	betahistine	3
			C	betaxolol	3
			A	biotin	3
			S	brinzolamide	3
			C	bumetanide	3
			J	cefazolin	3
			J	ceforanide	3
			J	cefsulodin	3
			J	ciclacillin	3
			G	clomifene	3
			N	clorsulon	3
			V	cyclic adenosine monophosphate	3
			A	denatonium benzoate	3
			G	diethylstilbestrol	3
			B	etamsylate	3
			A	famotidine	3
			D	flucytosine	3
			R	fosfosal	3
			D	gentamicin	3
			A	glycopyrronium bromide	3
			C	guanadrel	3
			A	hesperidin	3
			A	hexetidine	3
			R	homosalate	3
			N	hydroxyzine	3
			N	imipramine	3
			P	ivermectin	3
			N	kawain	3
			B	levcycloserine	3
			H	levothyroxine sodium	3
			D	mafenide	3
			D	meclocycline	3
			N	melatonin	3
			N	meptazinol	3
			L	mercaptopurine	3
			J	metampicillin	3
			L	methotrexate	3
			C	meticrane	3
			P	metrifonate	3
			V	metrizamide	3
			C	midodrine	3
			N	naltrexone	3
			A	neomycin	3
			G	nomegestrol	3
			M	oxaprozin	3
			G	oxybutynin	3
			A	paromomycin	3
			N	paroxetine	3
			C	penbutolol	3
			N	pilocarpine	3
			C	pinacidil	3
			C	pindolol	3
			N	piracetam	3
			J	piromidic acid	3
			N	prilocaine	3
			C	procaine	3
			N	pyrithyldione	3
			C	quinethazone	3
			A	rosiglitazone	3
			J	saquinavir	3
			D	sulconazole	3
			S	sulfacetamide	3
			B	sulfamethizole	3
			M	tenoxicam	3
			C	theobromine	3
			B	ticlopidine	3
			C	timolol	3
			J	tobramycin	3
			R	triprolidine	3
			S	tropicamide	3
			M	valdecoxib	3
			L	vinblastine	3
			A	acetylsalicylic acid	2
			D	alclometasone	2
			M	atracurium besilate	2
			A	calcium pantothenate	2
			A	chenodeoxycholic acid	2
			V	clorgiline	2
			D	demeclocycline	2
			V	epirizole	2
			L	exemestane	2
			G	fursultiamine	2
			N	galantamine	2
			C	hydrochlorothiazide	2
			C	indapamide	2
			M	mefenamic acid	2
			A	methapyrilene	2
			C	moracizine	2
			J	nafcillin	2
			J	netilmicin	2
			J	pheneticillin	2
			J	pivmecillinam	2
			D	prednicarbate	2
			C	rilmenidine	2
			M	rofecoxib	2
			R	rolipram	2
			J	spectinomycin	2
			J	sulfamethoxazole	2
			N	trihexyphenidyl	2
			C	xamoterol	2
			L	zomepirac	2
			A	alverine	1
			J	amoxicillin	1
			C	buflomedil	1
			J	cefaclor	1
			J	cefotetan	1
			A	clebopride	1
			D	clemastine	1
			C	dopamine	1
			A	ergocalciferol	1
			G	flavoxate	1
			N	flunarizine	1
			C	fluvastatin	1
			D	idoxuridine	1
			J	imipenem	1
			V	iproniazid	1
			M	ketoprofen	1
			S	levobunolol	1
			N	loxapine	1
			N	nimesulide	1
			N	phenacetin	1
			A	pheniramine	1
			A	pirenperone	1
			C	pramocaine	1
			N	procyclidine	1
			C	reserpine	1
			J	ribostamycin	1
			M	suprofen	1
			R	thiethylperazine	1
